# Supplementary material for: Accounting for environmental and observer effects in estimating abundance of southern bluefin tuna from aerial survey data
Source: PLoS One. 2018 Nov 26;13(11):e0207790. doi: 10.1371/journal.pone.0207790 (PMC6257917; doi:10.1371/journal.pone.0207790)
Supplement: S1 Dataset — (CSV) [file pone.0207790.s004.csv]

FlightID	Pilot	Spotter	SightingID	SchoolID	PilotBiomass	SpotterBiomass
388	5	7	5177	11379	20	10
388	5	7	5178	11380	25	20
389	5	7	5181	11387	8	8.5
389	5	7	5181	11388	8	8
389	5	7	5182	11390	10	15
389	5	7	5183	12673	15	10
389	5	7	5184	12674	NA	10
389	5	7	5185	11391	25	25
389	5	7	5185	11392	12	10
389	5	7	5185	11393	20	20
389	5	7	5185	11394	18	15
389	5	7	5188	11397	5	10
389	5	7	5189	11398	10	12.5
389	5	7	5190	11399	10	10
389	5	7	5191	11400	30	27.5
389	5	7	5192	11401	28	32.5
389	5	7	5193	11403	35	20
389	5	7	5195	11405	10	8
389	5	7	5194	11404	60	47.5
389	5	7	5196	11406	12	10
389	5	7	5197	11409	10	10
389	5	7	5211	11441	45	32.5
389	5	7	5211	11442	45	32.5
389	5	7	5211	11443	45	32.5
389	5	7	5212	11448	20	15
389	5	7	5212	11452	20	15
389	5	7	5212	11454	20	15
389	5	7	5212	11453	20	15
389	5	7	5212	11450	20	15
389	5	7	5212	11449	20	15
389	5	7	5212	11451	20	15
389	5	7	5213	11457	15	4
389	5	7	5214	11458	25	40
389	5	7	5214	11459	25	40
389	5	7	5217	11460	30	30
389	5	7	5217	11461	30	30
389	5	7	5217	11462	30	30
390	5	7	5221	11468	30	10
390	5	7	5221	11469	30	10
390	5	7	5221	11467	30	10
390	5	7	5221	11470	30	10
390	5	7	5220	11464	45	37.5
390	5	7	5220	11465	45	37.5
390	5	7	5220	11466	45	37.5
390	5	7	5222	11473	5	NA
390	5	7	5223	11474	3	NA
390	5	7	5223	11475	3	NA
390	5	7	5223	11476	3	NA
390	5	7	5225	11477	10	NA
391	5	7	5237	11499	5	5
391	5	7	5237	11500	5	5
391	5	7	5236	11495	10	10
391	5	7	5236	11496	80	75
391	5	7	5236	11497	10	10
391	5	7	5243	11590	30	25
391	5	7	5243	11591	30	25
391	5	7	5241	11523	27.5	24
391	5	7	5241	11524	27.5	24
391	5	7	5241	11522	27.5	24
391	5	7	5241	11521	27.5	24
391	5	7	5241	11520	27.5	24
391	5	7	5241	11519	27.5	24
391	5	7	5241	11518	27.5	24
391	5	7	5241	11517	27.5	24
391	5	7	5241	11516	27.5	24
391	5	7	5241	11515	27.5	24
391	5	7	5241	11514	27.5	24
391	5	7	5241	11513	27.5	24
391	5	7	5241	11504	27.5	24
391	5	7	5241	11525	19.5	24
391	5	7	5241	11512	27.5	24
391	5	7	5241	11503	27.5	24
391	5	7	5241	11501	30	25
391	5	7	5241	11505	27.5	24
391	5	7	5241	11506	27.5	24
391	5	7	5241	11507	27.5	24
391	5	7	5241	11508	27.5	24
391	5	7	5241	11509	27.5	24
391	5	7	5241	11510	27.5	24
391	5	7	5241	11511	27.5	24
391	5	7	5241	11502	24	24
391	5	7	5242	11565	20	15
391	5	7	5242	11564	20	15
391	5	7	5242	11563	20	15
391	5	7	5242	11562	20	15
391	5	7	5242	11561	20	15
391	5	7	5242	11560	20	15
391	5	7	5242	11558	20	15
391	5	7	5242	11556	20	15
391	5	7	5242	11566	20	15
391	5	7	5242	11554	20	15
391	5	7	5242	11574	20	15
391	5	7	5242	11553	20	15
391	5	7	5242	11555	20	15
391	5	7	5242	11567	20	15
391	5	7	5242	11568	20	15
391	5	7	5242	11569	20	15
391	5	7	5242	11570	20	15
391	5	7	5242	11571	20	15
391	5	7	5242	11573	20	15
391	5	7	5242	11575	20	15
391	5	7	5242	11576	20	15
391	5	7	5242	11577	20	15
391	5	7	5242	11578	20	15
391	5	7	5242	11552	20	15
391	5	7	5242	11557	20	15
391	5	7	5242	11572	20	15
391	5	7	5242	11532	20	15
391	5	7	5242	11551	20	15
391	5	7	5242	11559	20	15
391	5	7	5242	11526	20	15
391	5	7	5242	11527	20	15
391	5	7	5242	11528	20	15
391	5	7	5242	11529	20	15
391	5	7	5242	11531	20	15
391	5	7	5242	11533	20	15
391	5	7	5242	11534	20	15
391	5	7	5242	11535	20	15
391	5	7	5242	11536	20	15
391	5	7	5242	11537	20	15
391	5	7	5242	11538	20	15
391	5	7	5242	11549	20	15
391	5	7	5242	11530	20	15
391	5	7	5242	11550	20	15
391	5	7	5242	11539	20	15
391	5	7	5242	11548	20	15
391	5	7	5242	11547	20	15
391	5	7	5242	11546	20	15
391	5	7	5242	11545	20	15
391	5	7	5242	11544	20	15
391	5	7	5242	11543	20	15
391	5	7	5242	11542	20	15
391	5	7	5242	11541	20	15
391	5	7	5242	11540	20	15
391	5	7	5246	11645	20	17
391	5	7	5246	11656	20	17
391	5	7	5246	11655	20	17
391	5	7	5246	11654	20	17
391	5	7	5246	11653	20	17
391	5	7	5246	11652	20	17
391	5	7	5246	11651	20	17
391	5	7	5246	11650	20	17
391	5	7	5246	11649	20	17
391	5	7	5246	11648	20	17
391	5	7	5246	11643	20	17
391	5	7	5246	11646	20	17
391	5	7	5246	11671	20	17
391	5	7	5246	11644	20	17
391	5	7	5246	11642	20	17
391	5	7	5246	11641	20	17
391	5	7	5246	11657	20	17
391	5	7	5246	11647	20	17
391	5	7	5246	11667	20	17
391	5	7	5246	11677	20	17
391	5	7	5246	11676	20	17
391	5	7	5246	11675	20	17
391	5	7	5246	11674	20	17
391	5	7	5246	11673	20	17
391	5	7	5246	11672	20	17
391	5	7	5246	11634	20	17
391	5	7	5246	11670	20	17
391	5	7	5246	11669	20	17
391	5	7	5246	11668	20	17
391	5	7	5246	11658	20	17
391	5	7	5246	11666	20	17
391	5	7	5246	11665	20	17
391	5	7	5246	11664	20	17
391	5	7	5246	11663	20	17
391	5	7	5246	11662	20	17
391	5	7	5246	11661	20	17
391	5	7	5246	11660	20	17
391	5	7	5246	11659	20	17
391	5	7	5246	11640	20	17
391	5	7	5246	11609	20	17
391	5	7	5246	11617	20	17
391	5	7	5246	11616	20	17
391	5	7	5246	11615	20	17
391	5	7	5246	11614	20	17
391	5	7	5246	11613	20	17
391	5	7	5246	11612	20	17
391	5	7	5246	11618	20	17
391	5	7	5246	11639	20	17
391	5	7	5246	11610	20	17
391	5	7	5246	11636	20	17
391	5	7	5246	11607	20	17
391	5	7	5246	11606	20	17
391	5	7	5246	11605	20	17
391	5	7	5246	11604	20	17
391	5	7	5246	11603	20	17
391	5	7	5246	11602	20	17
391	5	7	5246	11611	20	17
391	5	7	5246	11632	20	17
391	5	7	5246	11608	20	17
391	5	7	5246	11619	20	17
391	5	7	5246	11638	20	17
391	5	7	5246	11637	20	17
391	5	7	5246	11633	20	17
391	5	7	5246	11631	20	17
391	5	7	5246	11630	20	17
391	5	7	5246	11629	20	17
391	5	7	5246	11622	20	17
391	5	7	5246	11620	20	17
391	5	7	5246	11635	20	17
391	5	7	5246	11621	20	17
391	5	7	5246	11628	20	17
391	5	7	5246	11623	20	17
391	5	7	5246	11624	20	17
391	5	7	5246	11625	20	17
391	5	7	5246	11626	20	17
391	5	7	5246	11627	20	17
391	5	7	5247	11687	40	40
391	5	7	5247	11697	40	40
391	5	7	5247	11693	40	40
391	5	7	5247	11692	40	40
391	5	7	5247	11691	40	40
391	5	7	5247	11690	40	40
391	5	7	5247	11689	40	40
391	5	7	5247	11688	40	40
391	5	7	5247	11695	40	40
391	5	7	5247	11686	40	40
391	5	7	5247	11685	40	40
391	5	7	5247	11684	40	40
391	5	7	5247	11683	40	40
391	5	7	5247	11682	40	40
391	5	7	5247	11681	40	40
391	5	7	5247	11680	40	40
391	5	7	5247	11679	40	40
391	5	7	5247	11696	40	40
391	5	7	5247	11678	40	40
391	5	7	5247	11694	40	40
391	5	7	5248	11728	10	15
391	5	7	5248	11729	10	15
391	5	7	5249	11732	20	15
391	5	7	5251	11737	36	31
391	5	7	5251	11748	36	31
391	5	7	5251	11746	36	31
391	5	7	5251	11745	36	31
391	5	7	5251	11744	36	31
391	5	7	5251	11743	36	31
391	5	7	5251	11742	36	31
391	5	7	5251	11741	36	31
391	5	7	5251	11740	36	31
391	5	7	5251	11750	36	31
391	5	7	5251	11738	36	31
391	5	7	5251	11749	36	31
391	5	7	5251	11736	36	31
391	5	7	5251	11735	36	31
391	5	7	5251	11734	36	31
391	5	7	5251	11733	36	31
391	5	7	5251	11739	36	31
391	5	7	5251	11747	36	31
391	5	7	5252	11754	80	58
391	5	7	5252	11753	80	58
391	5	7	5252	11752	80	58
391	5	7	5252	11756	200	200
391	5	7	5252	11755	200	200
391	5	7	5253	11757	20	22.5
391	5	7	5254	11759	280	250
391	5	7	5254	11760	70	80
391	5	7	5255	11761	45	25
391	5	7	5255	11762	10	25
391	5	7	5257	11763	40	40
391	5	7	5257	11764	40	40
391	5	7	5258	11769	45	50
391	5	7	5258	11770	45	50
391	5	7	5258	11768	45	50
391	5	7	5259	11780	3	10
391	5	7	5259	11781	3	10
391	5	7	5260	11782	10	NA
391	5	7	5260	11783	45	40
391	5	7	5261	11786	20	10
391	5	7	5261	11787	15	20
391	5	7	5261	11785	10	10
391	5	7	5261	11784	55	20
391	5	7	5262	11792	20	20
391	5	7	5262	11788	17.5	12.5
391	5	7	5262	11791	20	20
391	5	7	5262	11789	20	20
391	5	7	5262	11790	20	20
391	5	7	5263	11796	171	157
391	5	7	5263	11799	171	157
391	5	7	5263	11798	171	157
391	5	7	5263	11797	171	157
391	5	7	5263	11794	171	157
391	5	7	5263	11795	171	157
391	5	7	5263	11793	171	157
392	5	7	5264	11811	2	3
392	5	7	5264	11812	2	3
392	5	7	5264	11813	2	3
392	5	7	5265	11814	8	10
392	5	7	5265	11815	8	10
392	5	7	5265	11816	8	10
392	5	7	5266	11817	15	10
392	5	7	5267	11818	6	15
392	5	7	5267	11819	6	15
392	5	7	5268	11824	22	27
392	5	7	5268	11825	22	27
392	5	7	5268	11826	22	27
392	5	7	5270	11837	45	30
392	5	7	5271	11840	25	18
392	5	7	5271	11841	25	18
392	5	7	5272	11843	15	30
392	5	7	5272	11844	15	30
392	5	7	5272	11845	15	30
392	5	7	5273	11849	8	8
392	5	7	5275	11904	13	19
392	5	7	5275	11912	13	19
392	5	7	5275	11911	13	19
392	5	7	5275	11910	13	19
392	5	7	5275	11909	13	19
392	5	7	5275	11908	13	19
392	5	7	5275	11907	13	19
392	5	7	5275	11905	13	19
392	5	7	5275	11903	13	19
392	5	7	5275	11902	13	19
392	5	7	5275	11913	13	19
392	5	7	5275	11906	13	19
392	5	7	5275	11914	13	19
392	5	7	5275	11915	13	19
392	5	7	5275	11916	13	19
392	5	7	5275	11917	13	19
392	5	7	5275	11918	13	19
392	5	7	5275	11919	13	19
392	5	7	5275	11879	13	19
392	5	7	5275	11920	13	19
392	5	7	5275	11921	13	19
392	5	7	5275	11924	13	19
392	5	7	5275	11923	13	19
392	5	7	5275	11901	13	19
392	5	7	5275	11922	13	19
392	5	7	5275	11883	13	19
392	5	7	5275	11881	13	19
392	5	7	5275	11900	13	19
392	5	7	5275	11877	13	19
392	5	7	5275	11878	13	19
392	5	7	5275	11882	13	19
392	5	7	5275	11884	13	19
392	5	7	5275	11885	13	19
392	5	7	5275	11886	13	19
392	5	7	5275	11887	13	19
392	5	7	5275	11888	13	19
392	5	7	5275	11896	13	19
392	5	7	5275	11890	13	19
392	5	7	5275	11891	13	19
392	5	7	5275	11892	13	19
392	5	7	5275	11893	13	19
392	5	7	5275	11894	13	19
392	5	7	5275	11895	13	19
392	5	7	5275	11899	13	19
392	5	7	5275	11880	13	19
392	5	7	5275	11898	13	19
392	5	7	5275	11897	13	19
392	5	7	5275	11889	13	19
392	5	7	5274	11869	22	22
392	5	7	5274	11868	22	22
392	5	7	5274	11866	22	22
392	5	7	5274	11875	22	22
392	5	7	5274	11865	22	22
392	5	7	5274	11867	22	22
392	5	7	5274	11870	22	22
392	5	7	5274	11871	22	22
392	5	7	5274	11872	22	22
392	5	7	5274	11874	22	22
392	5	7	5274	11876	22	22
392	5	7	5274	11864	22	22
392	5	7	5274	11855	22	22
392	5	7	5274	11873	22	22
392	5	7	5274	11851	22	22
392	5	7	5274	11857	22	22
392	5	7	5274	11850	22	22
392	5	7	5274	11863	22	22
392	5	7	5274	11852	22	22
392	5	7	5274	11853	22	22
392	5	7	5274	11854	22	22
392	5	7	5274	11858	22	22
392	5	7	5274	11859	22	22
392	5	7	5274	11860	22	22
392	5	7	5274	11861	22	22
392	5	7	5274	11862	22	22
392	5	7	5274	11856	22	22
392	5	7	5276	11933	26	23
392	5	7	5276	11939	26	23
392	5	7	5276	11938	26	23
392	5	7	5276	11937	26	23
392	5	7	5276	11936	26	23
392	5	7	5276	11934	26	23
392	5	7	5276	11935	26	23
392	5	7	5277	11942	15	15
392	5	7	5284	11958	163	175
392	5	7	5284	11957	163	175
392	5	7	5284	11955	163	175
392	5	7	5284	11956	163	175
392	5	7	5285	11983	8	5
392	5	7	5286	11984	17	15
392	5	7	5287	11985	20	20
392	5	7	5287	11986	20	20
392	5	7	5287	11987	20	20
392	5	7	5288	11989	28	20
392	5	7	5288	11990	28	20
392	5	7	5289	11994	45	25
392	5	7	5289	11993	45	25
392	5	7	5290	11996	40	30
392	5	7	5292	11997	30	30
392	5	7	5292	11998	30	30
392	5	7	5292	11999	30	30
392	5	7	5292	12000	30	30
392	5	7	5292	12001	30	30
393	5	7	5302	12020	25	30
393	5	7	5302	12021	25	30
393	5	7	5302	12018	25	30
393	5	7	5302	12019	25	30
393	5	7	5303	12029	20	44
393	5	7	5303	12022	20	44
393	5	7	5303	12023	20	44
393	5	7	5303	12024	20	44
393	5	7	5303	12025	20	44
393	5	7	5303	12026	20	44
393	5	7	5303	12027	20	44
393	5	7	5303	12028	20	44
393	5	7	5309	12052	35	22
393	5	7	5309	12053	35	22
395	5	7	5315	12059	40	30
395	5	7	5315	12060	40	30
395	5	7	5317	12061	40	40
395	5	7	5318	12062	50	40
395	5	7	5319	12063	15	20
396	5	7	5320	12069	25	28
396	5	7	5320	12064	25	28
396	5	7	5320	12073	25	28
396	5	7	5320	12072	25	28
396	5	7	5320	12071	25	28
396	5	7	5320	12070	25	28
396	5	7	5320	12067	25	28
396	5	7	5320	12066	25	28
396	5	7	5320	12065	25	28
396	5	7	5320	12068	25	28
396	5	7	5321	12076	40	40
396	5	7	5321	12077	40	40
396	5	7	5321	12075	40	40
396	5	7	5321	12074	40	40
396	5	7	5321	12078	40	40
396	5	7	5322	12079	35	7
396	5	7	5323	12080	60	54
396	5	7	5323	12081	60	54
396	5	7	5323	12082	60	54
396	5	7	5323	12083	60	54
396	5	7	5323	12084	60	54
396	5	7	5326	12094	40	35
397	5	7	5331	12098	10	9
397	5	7	5332	12100	35	30
397	5	7	5332	12099	35	30
397	5	7	5338	12106	60	70
397	5	7	5339	12107	45	60
398	5	7	5340	12108	2	3
398	5	7	5340	12109	2	3
398	5	7	5340	12110	2	3
398	5	7	5341	12111	15	20
398	5	7	5341	12116	15	20
398	5	7	5341	12115	15	20
398	5	7	5341	12114	15	20
398	5	7	5341	12112	15	20
398	5	7	5341	12113	15	20
398	5	7	5342	12119	23	20
398	5	7	5343	12134	40	25
398	5	7	5353	12148	50	45
398	5	7	5353	12149	50	45
398	5	7	5354	12151	45	40
398	5	7	5355	12152	75	65
398	5	7	5356	12153	55	40
398	5	7	5357	12154	50	55
398	5	7	5357	12155	50	55
398	5	7	5358	12157	25	25
398	5	7	5358	12156	45	40
398	5	7	5361	12158	40	45
398	5	7	5361	12159	20	20
398	5	7	5363	12160	150	140
398	5	7	5369	12186	60	45
398	5	7	5370	12187	200	120
398	5	7	5370	12188	80	120
398	5	7	5370	12189	80	120
398	5	7	5370	12190	80	120
398	5	7	5370	12191	80	120
398	5	7	5370	12192	80	120
398	5	7	5371	12195	35	30
399	5	7	5377	12210	8	10
399	5	7	5379	12212	18	20
399	5	7	5379	12213	18	20
399	5	7	5379	12211	18	20
399	5	7	5380	12216	20	20
399	5	7	5380	12214	30	35
399	5	7	5380	12215	20	20
399	5	7	5386	12225	7	8
399	5	7	5387	12230	30	30
399	5	7	5387	12231	30	30
399	5	7	5387	12229	30	30
399	5	7	5387	12228	30	30
399	5	7	5387	12227	30	30
399	5	7	5387	12226	30	30
399	5	7	5387	12232	30	30
399	5	7	5388	12233	5	6
399	5	7	5388	12234	5	6
399	5	7	5388	12235	5	6
399	5	7	5388	12236	5	6
399	5	7	5390	12239	8	8
399	5	7	5390	12240	8	8
399	5	7	5389	12238	10	10
399	5	7	5389	12237	10	10
399	5	7	5395	12263	90	80
399	5	7	5396	12264	60	55
399	5	7	5396	12265	20	30
399	5	7	5396	12266	20	30
400	5	7	5398	12274	40	40
400	5	7	5398	12275	40	40
400	5	7	5398	12273	40	40
400	5	7	5398	12272	40	40
400	5	7	5398	12271	40	40
400	5	7	5398	12270	40	40
400	5	7	5398	12276	40	40
400	5	7	5404	12283	35	35
400	5	7	5404	12284	35	35
400	5	7	5404	12285	35	35
400	5	7	5405	12286	25	30
400	5	7	5408	12291	5	6
400	5	7	5409	12292	40	40
400	5	7	5410	12297	20	30
400	5	7	5410	12294	20	30
400	5	7	5410	12293	100	90
400	5	7	5410	12296	20	30
400	5	7	5410	12295	20	30
400	5	7	5411	12298	18	15
400	5	7	5412	12299	3	4
400	5	7	5413	12300	15	20
400	5	7	5413	12301	15	20
400	5	7	5414	12303	30	30
400	5	7	5416	12307	20	20
400	5	7	5415	12305	45	15
400	5	7	5415	12306	45	15
400	5	7	5415	12304	45	40
400	5	7	5417	12308	60	50
400	5	7	5418	12309	20	20
401	5	7	5422	12311	20	17.5
401	5	7	5422	12312	20	17.5
401	5	7	5423	12313	15	15
401	5	7	5423	12314	15	15
401	5	7	5425	12315	60	71
401	5	7	5425	12319	60	70
401	5	7	5425	12320	60	70
401	5	7	5425	12321	60	70
401	5	7	5425	12316	60	70
401	5	7	5425	12318	60	70
401	5	7	5425	12317	60	70
401	5	7	5427	12329	15	15
402	5	7	5439	12342	25	20
402	5	7	5442	12344	80	70
402	5	7	5443	12346	50	50
402	5	7	5443	12345	30	30
402	5	7	5445	12350	50	45
402	5	7	5445	12348	50	45
402	5	7	5445	12349	50	45
402	5	7	5444	12347	10	10
402	5	7	5459	12402	30	30
402	5	7	5460	12408	20	21
402	5	7	5460	12407	20	21
402	5	7	5460	12409	20	21
402	5	7	5460	12405	20	21
402	5	7	5460	12403	20	20
402	5	7	5460	12404	30	30
402	5	7	5460	12410	20	21
402	5	7	5460	12406	20	21
403	5	7	5463	12413	30	25
403	5	7	5464	12414	18	20
403	5	7	5465	12415	30	25
403	5	7	5470	12423	18	20
403	5	7	5473	12425	20	20
403	5	7	5474	12426	90	80
403	5	7	5474	12427	25	30
404	5	7	5493	12473	25	20
404	5	7	5497	12477	28	30
404	5	7	5496	12475	40	40
404	5	7	5496	12476	40	20
405	5	7	5502	12482	50	50
407	5	4	5516	12485	70	50
407	5	4	5516	12484	70	50
407	5	4	5517	12486	90	70
407	5	4	5518	12489	150	80
407	5	4	5520	12491	85	60
407	5	4	5520	12492	60	40
407	5	4	5520	12493	60	40
407	5	4	5520	12494	60	40
407	5	4	5519	12490	45	40
407	5	4	5525	12500	45	40
408	5	8	5536	12504	4	5
408	5	8	5537	12505	2	2
408	5	8	5541	12506	15	9
409	5	8	5543	12508	25	17.5
409	5	8	5549	12509	25	17.5
409	5	8	5552	12510	5	5.5
409	5	8	5553	12511	6	5.5
409	5	8	5554	12512	8	5.5
409	5	8	5557	12514	4	5
409	5	8	5558	12515	4	5
409	5	8	5559	12516	50	35
409	5	8	5560	12518	35	35
409	5	8	5560	12517	35	35
409	5	8	5567	12529	30	25
409	5	8	5569	12530	20	15
423	8	7	3503	8942	40	40
423	8	7	3504	8944	30	30
423	8	7	3504	8943	40	40
423	8	7	3506	8945	10	12
424	8	7	3507	8946	20	20
424	8	7	3508	8950	10	10
424	8	7	3508	8947	60	60
411	5	4	3457	8848	55	60
411	5	4	3459	8849	40	40
411	5	4	3459	8850	5	10
411	5	4	3459	8852	5	10
411	5	4	3459	8851	5	10
411	5	4	3461	8854	75	50
411	5	4	3460	8853	60	55
411	5	4	3465	8868	20	10
411	5	4	3465	8869	15	10
411	5	4	3465	8867	20	25
411	5	4	3465	8866	20	25
411	5	4	3465	8870	15	10
411	5	4	3464	8858	40	50
411	5	4	3464	8857	40	50
411	5	4	3464	8856	40	50
411	5	4	3464	8855	40	50
411	5	4	3467	8887	20	30
411	5	4	3467	8888	50	30
411	5	4	3466	8877	40	20
411	5	4	3466	8878	40	20
411	5	4	3466	8879	40	20
411	5	4	3466	8880	40	20
411	5	4	3466	8881	40	20
411	5	4	3466	8876	40	20
411	5	4	3466	8875	40	20
411	5	4	3466	8874	40	20
411	5	4	3466	8873	40	80
411	5	4	3466	8872	40	80
411	5	4	3466	8871	40	100
424	8	7	3510	8954	50	25
411	5	4	3468	8897	50	20
411	5	4	3468	8891	40	40
411	5	4	3468	8898	50	20
411	5	4	3468	8890	40	15
411	5	4	3468	8892	40	40
411	5	4	3468	8893	40	40
411	5	4	3468	8894	50	40
411	5	4	3468	8895	50	20
411	5	4	3468	8896	50	20
411	5	4	3468	8889	30	15
411	5	4	3473	8913	55	40
413	5	4	3479	8934	120	60
413	5	4	3479	8933	160	90
414	5	4	3486	8935	15	20
415	5	4	3490	8941	25	20
426	8	7	3514	8955	60	50
429	5	4	3539	9031	10	15
429	5	4	3539	9030	10	15
429	5	4	3539	9029	10	15
429	5	4	3539	9028	10	40
429	5	4	3539	9027	10	40
429	5	4	3539	9026	20	40
429	5	4	3539	9033	10	15
429	5	4	3539	9032	10	15
429	5	4	3539	9025	20	30
429	5	4	3541	9046	25	15
429	5	4	3540	9035	40	20
429	5	4	3540	9036	40	20
429	5	4	3540	9037	25	20
429	5	4	3540	9038	25	25
429	5	4	3540	9040	25	25
429	5	4	3540	9039	25	25
427	8	7	3516	8962	20	20
427	8	7	3516	8967	10	10
427	8	7	3516	8966	10	10
427	8	7	3516	8965	10	10
427	8	7	3516	8963	20	20
427	8	7	3516	8961	20	20
427	8	7	3516	8960	20	20
427	8	7	3516	8959	20	20
427	8	7	3516	8958	20	20
427	8	7	3516	8957	20	20
427	8	7	3516	8956	60	60
427	8	7	3516	8964	20	10
429	5	4	3544	9047	40	35
427	8	7	3519	8972	15	12
427	8	7	3519	8979	10	10
427	8	7	3519	8968	45	40
427	8	7	3519	8969	45	40
427	8	7	3519	8970	45	40
427	8	7	3519	8971	45	40
427	8	7	3519	8973	15	12
427	8	7	3519	8975	15	10
427	8	7	3519	8976	10	10
427	8	7	3519	8974	15	10
427	8	7	3519	8978	10	10
427	8	7	3519	8977	10	10
429	5	4	3545	9051	60	50
429	5	4	3545	9055	60	50
429	5	4	3545	9054	60	50
429	5	4	3545	9053	60	50
429	5	4	3545	9056	60	50
429	5	4	3545	9052	60	50
429	5	4	3545	9048	85	65
429	5	4	3545	9049	85	65
429	5	4	3545	9050	60	50
429	5	4	3547	9059	5	5
429	5	4	3547	9060	100	75
429	5	4	3548	9062	35	30
429	5	4	3548	9061	35	30
429	5	4	3546	9058	45	60
429	5	4	3546	9057	45	60
429	5	4	3549	9063	45	60
429	5	4	3550	9064	30	30
427	8	7	3525	8999	20	20
427	8	7	3525	9000	30	30
427	8	7	3527	9002	8	7
427	8	7	3527	9001	15	15
427	8	7	3528	9004	8	7
427	8	7	3528	9003	10	10
427	8	7	3528	9005	8	7
427	8	7	3529	9008	7	7
429	5	4	3559	9105	38	40
429	5	4	3560	9108	45	30
429	5	4	3561	9110	45	30
429	5	4	3561	9111	45	30
427	8	7	3533	9019	30	25
427	8	7	3534	9021	4	4
427	8	7	3535	9023	3.5	2
427	8	7	3535	9022	3.5	2
427	8	7	3536	9024	2	2
429	5	4	3563	9112	10	15
429	5	4	3564	9113	20	18
434	8	7	3619	9239	45	45
434	8	7	3621	9243	5	10
434	8	7	3621	9242	5	5
434	8	7	3621	9241	5	5
434	8	7	3620	9240	50	50
434	8	7	3622	9244	10	10
434	8	7	3623	9245	30	30
434	8	7	3624	9246	45	40
430	5	4	3572	9119	35	35
434	8	7	3626	9247	30	30
431	5	4	3573	9121	25	20
435	8	7	3631	9249	40	35
435	8	7	3631	9265	10	10
435	8	7	3631	9264	10	10
435	8	7	3631	9263	10	10
435	8	7	3631	9261	10	10
435	8	7	3631	9258	10	10
435	8	7	3631	9260	10	10
435	8	7	3631	9257	10	10
435	8	7	3631	9256	10	10
435	8	7	3631	9255	10	10
435	8	7	3631	9254	10	10
435	8	7	3631	9253	40	35
435	8	7	3631	9252	40	35
435	8	7	3631	9251	60	55
435	8	7	3631	9259	10	10
435	8	7	3631	9262	10	10
435	8	7	3633	9267	20	15
435	8	7	3635	9279	30	30
435	8	7	3635	9270	40	50
435	8	7	3635	9268	40	50
435	8	7	3635	9269	40	50
435	8	7	3635	9271	30	30
435	8	7	3635	9272	30	30
435	8	7	3635	9273	30	30
435	8	7	3635	9274	30	30
435	8	7	3635	9276	30	30
435	8	7	3635	9278	30	30
435	8	7	3635	9280	15	20
435	8	7	3635	9281	15	20
435	8	7	3635	9282	15	20
435	8	7	3635	9283	15	20
435	8	7	3635	9284	15	20
435	8	7	3635	9285	15	20
435	8	7	3635	9277	30	30
435	8	7	3636	9295	30	30
435	8	7	3636	9300	30	30
435	8	7	3636	9305	30	30
435	8	7	3636	9304	30	30
435	8	7	3636	9303	30	30
435	8	7	3636	9301	30	30
435	8	7	3636	9299	30	30
435	8	7	3636	9298	30	30
435	8	7	3636	9286	30	30
435	8	7	3636	9296	30	30
435	8	7	3636	9287	30	30
435	8	7	3636	9294	30	30
435	8	7	3636	9293	30	30
435	8	7	3636	9292	30	30
435	8	7	3636	9291	30	30
435	8	7	3636	9290	30	30
435	8	7	3636	9289	30	30
435	8	7	3636	9288	30	30
435	8	7	3636	9297	30	30
435	8	7	3636	9302	30	30
435	8	7	3637	9315	20	20
435	8	7	3637	9325	15	15
435	8	7	3637	9324	15	15
435	8	7	3637	9323	15	15
435	8	7	3637	9322	15	15
435	8	7	3637	9321	15	15
435	8	7	3637	9320	20	20
435	8	7	3637	9319	20	20
435	8	7	3637	9318	20	20
435	8	7	3637	9316	20	20
435	8	7	3637	9314	20	20
435	8	7	3637	9313	20	20
435	8	7	3637	9312	20	20
435	8	7	3637	9311	20	20
435	8	7	3637	9310	20	20
435	8	7	3637	9309	20	20
435	8	7	3637	9308	20	20
435	8	7	3637	9307	20	20
435	8	7	3637	9306	20	20
435	8	7	3637	9317	20	20
435	8	7	3638	9328	30	30
435	8	7	3638	9337	30	30
435	8	7	3638	9348	15	15
435	8	7	3638	9347	20	20
435	8	7	3638	9346	20	20
435	8	7	3638	9345	20	20
435	8	7	3638	9344	20	20
435	8	7	3638	9343	20	20
435	8	7	3638	9342	20	20
435	8	7	3638	9341	30	30
435	8	7	3638	9326	30	30
435	8	7	3638	9338	30	30
435	8	7	3638	9327	30	30
435	8	7	3638	9336	30	30
435	8	7	3638	9335	30	30
435	8	7	3638	9334	30	30
435	8	7	3638	9333	30	30
435	8	7	3638	9332	30	30
435	8	7	3638	9331	30	30
435	8	7	3638	9330	30	30
435	8	7	3638	9329	30	30
435	8	7	3638	9349	15	15
435	8	7	3638	9339	30	30
436	8	7	3639	9350	37.5	40
432	5	4	3575	9124	120	150
432	5	4	3575	9123	60	120
432	5	4	3575	9122	60	120
432	5	4	3576	9132	20	15
432	5	4	3576	9131	20	20
432	5	4	3576	9130	20	30
432	5	4	3576	9129	85	65
432	5	4	3578	9147	25	30
432	5	4	3578	9146	40	45
432	5	4	3578	9145	40	40
432	5	4	3578	9148	25	25
432	5	4	3577	9134	30	45
432	5	4	3577	9144	20	25
432	5	4	3577	9143	20	25
432	5	4	3577	9142	20	25
432	5	4	3577	9141	20	25
432	5	4	3577	9140	20	25
432	5	4	3577	9139	20	25
432	5	4	3577	9138	20	25
432	5	4	3577	9135	30	45
432	5	4	3577	9136	30	45
432	5	4	3577	9133	70	65
432	5	4	3577	9137	30	45
432	5	4	3583	9160	50	50
432	5	4	3583	9161	50	40
432	5	4	3584	9171	110	100
432	5	4	3584	9172	110	100
432	5	4	3585	9198	50	50
432	5	4	3585	9199	18	30
432	5	4	3585	9200	18	30
432	5	4	3585	9197	50	50
436	8	7	3644	9352	35	30
436	8	7	3645	9356	25	24
436	8	7	3645	9363	15	15
436	8	7	3645	9361	20	20
436	8	7	3645	9360	20	20
436	8	7	3645	9359	20	20
436	8	7	3645	9362	15	15
436	8	7	3645	9357	25	24
436	8	7	3645	9355	25	24
436	8	7	3645	9354	25	24
436	8	7	3645	9353	25	24
436	8	7	3645	9358	20	20
436	8	7	3647	9364	25	25
432	5	4	3590	9211	35	20
432	5	4	3590	9210	35	20
432	5	4	3590	9209	35	20
432	5	4	3590	9208	35	20
432	5	4	3590	9207	35	20
432	5	4	3590	9206	95	70
432	5	4	3590	9205	95	70
432	5	4	3590	9212	35	20
432	5	4	3592	9213	95	90
432	5	4	3592	9214	95	75
432	5	4	3589	9202	55	45
432	5	4	3589	9203	55	30
432	5	4	3589	9204	55	30
432	5	4	3595	9217	5	5
432	5	4	3595	9215	15	20
432	5	4	3595	9216	5	5
433	5	4	3600	9218	25	25
433	5	4	3602	9219	18	15
433	5	4	3603	9220	12	12
433	5	4	3604	9221	11	12
433	5	4	3604	9222	11	12
433	5	4	3605	9224	7	8
433	5	4	3609	9228	8	8
433	5	4	3610	9230	45	35
433	5	4	3610	9229	45	35
433	5	4	3611	9232	45	40
433	5	4	3616	9236	20	20
433	5	4	3616	9235	30	25
437	8	4	3655	9396	15	15
437	8	4	3655	9395	15	25
437	8	4	3655	9394	30	25
437	8	4	3655	9391	30	30
437	8	4	3655	9392	30	25
437	8	4	3655	9389	40	30
437	8	4	3655	9388	40	35
437	8	4	3655	9387	40	35
437	8	4	3655	9386	40	35
437	8	4	3655	9385	40	35
437	8	4	3655	9390	40	30
437	8	4	3655	9393	30	25
437	8	4	5572	9399	8	12
437	8	4	3659	9403	15	12
439	5	7	3686	9427	35	25
437	8	4	3662	9404	20	30
437	8	4	3662	9405	20	35
437	8	4	3662	9406	20	35
437	8	4	3663	9407	25	35
437	8	4	3664	9408	15	15
437	8	4	3665	9410	6	8
437	8	4	3665	9411	6	8
437	8	4	3665	9409	6	8
444	8	4	5110	11266	15	12
444	8	4	5110	11267	25	20
444	8	4	5111	11268	8	7
442	5	7	3698	9431	50	50
444	8	4	5112	11273	20	20
444	8	4	5112	11272	15	15
444	8	4	5112	11269	15	15
444	8	4	5112	11270	15	15
444	8	4	5112	11271	15	15
442	5	7	3699	9434	30	20
442	5	7	3699	9432	45	45
442	5	7	3699	9433	30	20
442	5	7	3701	9440	30	25
442	5	7	3701	9441	30	25
442	5	7	3701	9442	30	25
442	5	7	3701	9443	30	25
442	5	7	3701	9439	50	25
442	5	7	3701	9438	50	50
442	5	7	3701	9437	50	50
442	5	7	3701	9436	50	50
442	5	7	3701	9435	70	50
442	5	7	3701	9444	30	25
442	5	7	3702	9449	70	55
442	5	7	3703	9451	35	30
442	5	7	3703	9450	30	30
442	5	7	3704	9454	40	40
442	5	7	3704	9452	60	60
442	5	7	3704	9453	50	50
444	8	4	5117	11288	25	30
444	8	4	5117	11278	30	30
444	8	4	5117	11277	30	50
444	8	4	5117	11276	60	50
444	8	4	5117	11275	60	50
444	8	4	5117	11274	100	100
444	8	4	5117	11292	25	30
444	8	4	5117	11290	25	30
444	8	4	5117	11293	25	30
444	8	4	5117	11289	25	30
444	8	4	5117	11285	25	30
444	8	4	5117	11287	25	30
444	8	4	5117	11286	25	30
444	8	4	5117	11291	25	30
444	8	4	5117	11280	30	30
444	8	4	5117	11281	30	30
444	8	4	5117	11282	25	30
444	8	4	5117	11283	25	30
444	8	4	5117	11284	25	30
444	8	4	5117	11279	30	30
442	5	7	3706	9459	12	14
442	5	7	3706	9464	10	10
442	5	7	3706	9463	10	10
442	5	7	3706	9462	10	10
442	5	7	3706	9460	12	14
442	5	7	3706	9461	12	14
444	8	4	5118	11294	15	25
444	8	4	5118	11295	15	25
444	8	4	5118	11296	15	25
444	8	4	5118	11297	30	25
444	8	4	5118	11298	30	30
444	8	4	5118	11299	30	30
444	8	4	5118	11300	30	35
444	8	4	5119	11301	35	40
442	5	7	3708	9466	40	35
442	5	7	3708	9467	40	35
442	5	7	3708	9465	40	35
442	5	7	3709	9468	60	55
442	5	7	3709	9469	30	25
442	5	7	3709	9470	10	15
444	8	4	5129	11317	20	15
444	8	4	5129	11319	20	12
444	8	4	5129	11320	15	12
444	8	4	5129	11321	15	12
444	8	4	5129	11316	20	15
442	5	7	3713	9478	20	20
442	5	7	3713	9477	20	20
442	5	7	3713	9479	20	20
444	8	4	5130	11322	40	40
444	8	4	5166	11326	40	40
444	8	4	5166	11325	70	60
444	8	4	5166	11324	70	100
444	8	4	5166	11323	100	100
444	8	4	5166	11327	40	40
444	8	4	5135	11328	10	15
444	8	4	5135	11329	10	15
444	8	4	5136	11330	2	3
447	5	4	3751	9545	3	15
447	5	4	3752	9546	12	15
448	5	4	3765	9561	80	80
448	5	4	3765	9562	60	75
448	5	4	3767	9563	120	120
448	5	4	3767	9564	60	40
448	5	4	3767	9565	60	40
448	5	4	3768	9566	60	55
448	5	4	3770	9567	2	3
449	5	4	3775	9571	7	6
449	5	4	3775	9572	7	6
449	5	4	3775	9570	7	6
449	5	4	3780	9573	25	25
449	5	4	3785	9579	25	25
449	5	4	3790	9580	25	20
449	5	4	3790	9581	5	5
450	5	4	3797	9582	5	5
450	5	4	3798	9583	25	15
450	5	4	3799	9585	50	45
450	5	4	3799	9587	50	45
450	5	4	3799	9588	50	35
450	5	4	3800	9589	60	50
450	5	4	3800	9592	18	35
450	5	4	3800	9591	18	20
450	5	4	3800	9590	18	20
450	5	4	3802	9593	60	45
450	5	4	3802	9594	40	40
450	5	4	3802	9595	40	35
450	5	4	3803	9599	40	45
450	5	4	3803	9601	18	40
450	5	4	3803	9602	18	20
450	5	4	5077	9596	30	30
450	5	4	5077	9598	25	20
450	5	4	5078	9606	15	15
450	5	4	5078	9607	15	15
450	5	4	5078	9605	18	25
450	5	4	5078	9603	20	25
450	5	4	5078	9608	15	10
450	5	4	3804	9609	30	30
450	5	4	3804	9610	20	20
450	5	4	3804	9611	20	20
450	5	4	3805	9612	18	15
450	5	4	3805	9614	18	16.5
450	5	4	3805	9615	10	10
450	5	4	3805	9616	10	10
450	5	4	3813	9619	50	40
450	5	4	3813	9620	40	40
450	5	4	3813	9621	30	20
450	5	4	3815	9629	60	50
450	5	4	3815	9630	40	50
450	5	4	3815	9631	40	10
450	5	4	3815	9627	25	40
450	5	4	3814	9623	40	40
450	5	4	3814	9625	40	40
450	5	4	3814	9626	40	30
453	5	4	4878	10912	30	20
453	5	4	4882	10913	12	10
453	5	4	4893	10914	40	30
453	5	4	4894	10915	2	3
453	5	4	4895	10916	30	35
453	5	4	4900	10922	5	5
453	5	4	4901	10923	2	3
454	5	4	4905	10924	5	5
454	5	4	4909	10925	10	25
454	5	4	4917	10928	200	110
454	5	4	4917	10929	200	50
454	5	4	4917	10930	200	50
454	5	4	4917	10931	40	50
454	5	4	4917	10932	40	25
454	5	4	4917	10933	40	25
454	5	4	4917	10934	40	25
454	5	4	4919	10935	80	80
454	5	4	4919	10937	80	80
454	5	4	4919	10936	80	80
454	5	4	4920	10938	60	60
454	5	4	4921	10939	50	20
454	5	4	4921	10940	50	20
454	5	4	4921	10941	50	20
454	5	4	4922	10942	60	55
454	5	4	4924	10943	125	130
454	5	4	4924	10944	30	40
454	5	4	4926	10948	50	45
454	5	4	4926	10945	62.5	45
454	5	4	4926	10946	50	45
454	5	4	4926	10947	50	45
454	5	4	4927	10949	30	30
454	5	4	4928	10950	110	120
454	5	4	4935	10953	10	8
454	5	4	4935	10954	10	8
454	5	4	4935	10955	10	8
454	5	4	4935	10956	10	8
455	5	4	4941	10963	50	55
455	5	4	4942	10966	5	5
455	5	4	4942	10964	5	5
455	5	4	4942	10965	5	5
455	5	4	4943	10967	2	2
455	5	4	4944	10968	1	2
455	5	4	4945	10976	2	2
455	5	4	4945	10977	2	2
455	5	4	4945	10975	2	2
455	5	4	4945	10974	2	2
455	5	4	4945	10972	2	2
455	5	4	4945	10971	2	2
455	5	4	4945	10970	2	2
455	5	4	4945	10969	2	2
455	5	4	4945	10973	2	2
455	5	4	4945	10978	2	2
455	5	4	4946	10980	5	6
455	5	4	4946	10986	5	6
455	5	4	4946	10985	5	6
455	5	4	4946	10984	5	6
455	5	4	4946	10983	5	6
455	5	4	4946	10981	5	6
455	5	4	4946	10979	5	6
455	5	4	4946	10982	5	6
455	5	4	4947	10991	2	2
455	5	4	4947	10993	2	2
455	5	4	4947	10992	2	2
455	5	4	4947	10989	5	2
455	5	4	4947	10988	5	2
455	5	4	4947	10987	5	2
455	5	4	4947	10994	2	2
455	5	4	4947	10990	2	2
455	5	4	4949	10997	3	3
455	5	4	4949	10998	3	3
455	5	4	4949	10996	3	3
455	5	4	4949	10995	3	3
455	5	4	4949	10999	3	3
455	5	4	4951	11000	60	70
455	5	4	4959	11008	70	70
455	5	4	4959	11009	55	55
455	5	4	4960	11010	20	25
455	5	4	4961	11014	28	20
455	5	4	4961	11013	28	20
455	5	4	4961	11011	65	60
455	5	4	4961	11012	28	35
455	5	4	4962	11015	50	40
455	5	4	4966	11020	250	240
455	5	4	4966	11021	30	30
455	5	4	4967	11022	20	20
455	5	4	4967	11023	20	20
455	5	4	4967	11024	20	20
455	5	4	4968	11025	55	50
456	5	4	4972	11030	5	5
456	5	4	4972	11033	5	5
456	5	4	4972	11031	5	5
456	5	4	4972	11028	5	5
456	5	4	4972	11027	5	5
456	5	4	4972	11032	5	5
456	5	4	4972	11029	5	5
456	5	4	4973	11034	2	3
456	5	4	4973	11035	2	3
456	5	4	4974	11037	3	3
456	5	4	4974	11038	3	3
456	5	4	4974	11039	3	3
456	5	4	4974	11040	3	3
456	5	4	4974	11041	3	3
456	5	4	4974	11042	3	3
456	5	4	4974	11043	3	3
456	5	4	4977	11049	16.5	15
456	5	4	4978	11050	55	60
456	5	4	4982	11053	25	30
456	5	4	4986	11059	10	10
459	5	4	4990	11065	40	50
459	5	4	4990	11074	20	30
459	5	4	4990	11071	20	30
459	5	4	4990	11070	20	30
459	5	4	4990	11069	20	30
459	5	4	4990	11068	20	30
459	5	4	4990	11066	40	50
459	5	4	4990	11064	40	50
459	5	4	4990	11063	40	50
459	5	4	4990	11062	180	180
459	5	4	4990	11061	180	180
459	5	4	4990	11060	200	180
459	5	4	4990	11073	20	30
459	5	4	4990	11067	40	50
459	5	4	4990	11075	20	30
459	5	4	4990	11072	20	30
459	5	4	4994	11084	30	30
459	5	4	4994	11088	30	30
459	5	4	4994	11087	30	30
459	5	4	4994	11085	30	30
459	5	4	4994	11083	30	30
459	5	4	4994	11082	30	30
459	5	4	4994	11086	30	30
459	5	4	4995	11095	2	2
459	5	4	4995	11089	5	5
459	5	4	4995	11090	2	2
459	5	4	4995	11091	2	2
459	5	4	4995	11092	2	2
459	5	4	4995	11093	2	2
459	5	4	4995	11094	2	2
459	5	4	4997	11096	35	30
459	5	4	5003	11101	5	10
459	5	4	5009	11102	40	35
459	5	4	5010	11103	140	140
459	5	4	5010	11104	40	40
459	5	4	5010	11105	18	20
459	5	4	5010	11106	18	20
459	5	4	5010	11107	18	20
459	5	4	5011	11108	40	40
459	5	4	5011	11109	40	40
460	5	4	5026	11110	200	200
460	5	4	5026	11118	25	40
460	5	4	5026	11117	25	40
460	5	4	5026	11116	25	40
460	5	4	5026	11115	25	40
460	5	4	5026	11114	25	40
460	5	4	5026	11113	80	100
460	5	4	5026	11111	80	100
460	5	4	5026	11112	80	100
460	5	4	5033	11125	10	15
460	5	4	5033	11124	10	15
460	5	4	5041	11128	60	70
460	5	4	5041	11129	60	70
460	5	4	5041	11130	60	50
460	5	4	5042	11135	8	5
460	5	4	5042	11136	8	5
460	5	4	5042	11134	8	5
460	5	4	5042	11133	12	12
460	5	4	5042	11132	12	12
460	5	4	5042	11131	12	12
461	5	4	5048	11137	25	25
461	5	4	5050	11139	2	2
461	5	4	5050	11140	2	2
461	5	4	5050	11141	2	2
461	5	4	5050	11142	7	5
461	5	4	5051	11148	2	2
461	5	4	5051	11154	2	2
461	5	4	5051	11153	2	2
461	5	4	5051	11152	2	2
461	5	4	5051	11151	2	2
461	5	4	5051	11155	2	2
461	5	4	5051	11147	2	2
461	5	4	5051	11146	5	2
461	5	4	5051	11145	5	2
461	5	4	5051	11144	5	2
461	5	4	5051	11143	7	5
461	5	4	5051	11150	2	2
461	5	4	5051	11149	2	2
461	5	4	5066	11197	2	2
461	5	4	5052	11156	2	2
461	5	4	5057	11193	45	45
461	5	4	5058	11194	8	8
461	5	4	5061	11195	35	30
462	5	4	5072	11198	20	NA
338	5	7	1763	5280	1	3
342	8	4	1821	5430	20	20
342	8	4	1821	5431	20	20
338	5	7	1766	5282	20	20
342	8	4	1827	5442	30	25
342	8	4	1829	5443	30	30
342	8	4	1829	5444	40	40
342	8	4	1830	5450	25	10
342	8	4	1830	5446	45	50
342	8	4	1830	5447	30	30
342	8	4	1830	5448	30	20
342	8	4	1830	5449	30	20
342	8	4	1831	5462	20	20
342	8	4	1831	5461	30	20
342	8	4	1831	5460	30	30
342	8	4	1831	5459	30	30
342	8	4	1831	5458	30	30
342	8	4	1831	5457	40	30
342	8	4	1831	5456	40	30
342	8	4	1831	5454	60	60
342	8	4	1831	5465	20	20
342	8	4	1831	5455	40	30
342	8	4	1831	5464	20	20
342	8	4	1831	5463	20	20
342	8	4	1832	5472	20	15
342	8	4	1832	5479	15	10
342	8	4	1832	5478	15	10
342	8	4	1832	5477	15	10
342	8	4	1832	5476	15	10
342	8	4	1832	5475	20	15
342	8	4	1832	5466	30	50
342	8	4	1832	5473	20	15
342	8	4	1832	5471	30	15
342	8	4	1832	5470	30	30
342	8	4	1832	5469	30	30
342	8	4	1832	5468	30	30
342	8	4	1832	5467	30	30
342	8	4	1832	5474	20	15
342	8	4	1833	5486	20	20
342	8	4	1833	5482	40	50
342	8	4	1833	5483	20	30
342	8	4	1833	5485	20	20
342	8	4	1833	5487	20	20
342	8	4	1833	5488	20	20
342	8	4	1833	5484	20	30
339	5	7	1774	5287	30	25
339	5	7	1774	5289	30	25
339	5	7	1774	5284	90	80
339	5	7	1774	5285	90	80
339	5	7	1774	5286	40	40
339	5	7	1774	5288	30	25
339	5	7	1775	5290	20	20
339	5	7	1775	5291	18	18
339	5	7	1775	5292	10	10
339	5	7	1776	5296	20	15
339	5	7	1776	5299	20	15
339	5	7	1776	5297	20	15
339	5	7	1776	5294	25	25
339	5	7	1776	5293	25	25
339	5	7	1776	5295	25	25
339	5	7	1776	5298	20	15
339	5	7	1777	5303	25	20
339	5	7	1777	5311	25	20
339	5	7	1777	5310	25	20
339	5	7	1777	5309	25	20
339	5	7	1777	5308	25	20
339	5	7	1777	5307	25	20
339	5	7	1777	5305	25	20
339	5	7	1777	5301	25	20
339	5	7	1777	5300	120	100
339	5	7	1777	5312	25	20
339	5	7	1777	5304	25	20
339	5	7	1777	5306	25	20
339	5	7	1777	5302	25	20
339	5	7	1777	5316	30	25
339	5	7	1777	5330	15	15
339	5	7	1777	5329	15	15
339	5	7	1777	5328	15	15
339	5	7	1777	5327	15	15
339	5	7	1777	5326	15	15
339	5	7	1777	5325	15	15
339	5	7	1777	5324	15	15
339	5	7	1777	5323	30	25
339	5	7	1777	5322	30	25
339	5	7	1777	5321	30	25
339	5	7	1777	5320	30	25
339	5	7	1777	5319	30	25
339	5	7	1777	5331	15	15
339	5	7	1777	5317	30	25
339	5	7	1777	5315	30	25
339	5	7	1777	5314	30	25
339	5	7	1777	5313	30	25
339	5	7	1777	5332	15	15
339	5	7	1777	5318	30	25
339	5	7	1778	5338	15	25
339	5	7	1778	5340	15	15
339	5	7	1778	5339	15	15
339	5	7	1778	5337	30	25
339	5	7	1778	5336	30	25
339	5	7	1778	5335	30	25
339	5	7	1778	5334	30	25
339	5	7	1778	5333	30	25
339	5	7	1778	5348	15	15
339	5	7	1778	5352	15	15
339	5	7	1778	5351	15	15
339	5	7	1778	5350	15	15
339	5	7	1778	5349	15	15
339	5	7	1778	5347	30	25
339	5	7	1778	5346	30	25
339	5	7	1778	5345	30	25
339	5	7	1778	5344	30	25
339	5	7	1778	5343	30	25
339	5	7	1778	5341	30	25
339	5	7	1778	5342	30	25
339	5	7	1778	5353	35	30
339	5	7	1778	5357	35	30
339	5	7	1778	5356	35	30
339	5	7	1778	5355	35	30
339	5	7	1778	5354	35	30
339	5	7	1780	5396	6	6
339	5	7	1779	5373	15	15
339	5	7	1779	5372	15	15
339	5	7	1779	5371	15	15
339	5	7	1779	5370	15	15
339	5	7	1779	5369	15	15
339	5	7	1779	5361	25	20
339	5	7	1779	5363	25	20
339	5	7	1779	5360	25	20
339	5	7	1779	5364	25	20
339	5	7	1779	5374	15	15
339	5	7	1779	5365	25	20
339	5	7	1779	5358	25	20
339	5	7	1779	5366	25	20
339	5	7	1779	5367	25	20
339	5	7	1779	5362	25	20
339	5	7	1779	5376	15	15
339	5	7	1779	5377	15	15
339	5	7	1779	5375	15	15
339	5	7	1779	5359	25	20
339	5	7	1779	5368	15	15
339	5	7	1779	5384	15	15
339	5	7	1779	5395	15	15
339	5	7	1779	5394	15	15
339	5	7	1779	5393	15	15
339	5	7	1779	5392	15	15
339	5	7	1779	5391	15	15
339	5	7	1779	5390	15	15
339	5	7	1779	5389	15	15
339	5	7	1779	5385	15	15
339	5	7	1779	5383	25	20
339	5	7	1779	5382	25	20
339	5	7	1779	5381	25	20
339	5	7	1779	5388	15	15
339	5	7	1779	5380	25	20
339	5	7	1779	5387	15	15
339	5	7	1779	5379	25	20
339	5	7	1779	5378	50	45
339	5	7	1779	5386	15	15
339	5	7	1785	5398	15	15
340	5	7	1793	5399	15	15
340	5	7	1794	5400	5	6
340	5	7	1796	5401	150	160
340	5	7	1797	5402	100	80
346	8	4	1848	5513	30	40
346	8	4	1849	5515	15	25
346	8	4	1849	5514	20	30
346	8	4	1850	5516	50	60
340	5	7	1799	10139	8	10
340	5	7	1799	10138	8	10
340	5	7	1806	5416	8	10
340	5	7	1807	5417	85	75
340	5	7	1808	5418	8	10
347	8	4	1857	5552	40	50
347	8	4	1857	5553	15	20
347	8	4	1856	5551	30	30
341	5	7	1812	5421	25	20
347	8	4	1858	5554	25	30
347	8	4	1858	5555	20	25
347	8	4	1858	5556	15	10
347	8	4	1858	5557	10	10
347	8	4	1860	5560	30	40
347	8	4	1860	5558	75	55
347	8	4	1860	5559	80	80
347	8	4	1861	5562	20	20
347	8	4	1861	5561	45	50
347	8	4	1862	5563	70	70
347	8	4	1863	5564	10	10
347	8	4	1864	5565	10	15
347	8	4	1871	5576	25	30
348	8	4	1873	5577	60	40
349	5	7	1894	5606	40	40
349	5	7	1896	5608	45	45
349	5	7	1897	5609	12	10
348	8	4	1875	5580	35	35
348	8	4	1875	5578	60	70
348	8	4	1875	5579	35	35
348	8	4	1876	5584	15	15
348	8	4	1876	5583	40	25
349	5	7	1898	5610	35	30
349	5	7	1904	5620	40	35
349	5	7	1904	5619	40	35
349	5	7	1904	5618	40	35
349	5	7	1905	5624	10	10
349	5	7	1905	5623	30	25
349	5	7	1905	5626	10	10
349	5	7	1905	5622	30	25
349	5	7	1905	5621	40	40
349	5	7	1905	5625	10	10
349	5	7	1906	5627	60	60
349	5	7	1907	5629	10	10
349	5	7	1907	5630	10	10
349	5	7	1907	5631	10	10
349	5	7	1907	5628	20	20
348	8	4	1880	5585	25	25
349	5	7	1908	5632	80	75
349	5	7	1908	5633	50	50
348	8	4	1881	5587	20	20
348	8	4	1881	5593	10	15
348	8	4	1881	5592	15	15
348	8	4	1881	5591	15	15
348	8	4	1881	5590	15	15
348	8	4	1881	5588	20	20
348	8	4	1881	5586	20	20
348	8	4	1881	5589	20	20
348	8	4	1882	5595	20	20
348	8	4	1882	5594	15	15
348	8	4	1883	5597	25	20
348	8	4	1883	5598	15	20
348	8	4	1883	5596	40	50
348	8	4	1884	5600	30	30
348	8	4	1884	5599	40	40
349	5	7	1909	5637	35	35
349	5	7	1909	5635	35	35
349	5	7	1909	5636	35	35
348	8	4	1885	5602	20	15
348	8	4	1885	5601	25	20
348	8	4	1886	5603	40	70
351	8	4	1920	5646	15	10
352	8	4	1922	5647	8	10
350	5	7	1911	5638	18	20
353	8	4	1926	5657	40	60
353	8	4	1926	5658	40	70
353	8	4	1925	5649	30	40
353	8	4	1925	5654	20	20
353	8	4	1925	5656	10	20
353	8	4	1925	5655	20	20
353	8	4	1925	5652	20	30
353	8	4	1925	5653	20	30
353	8	4	1925	5650	30	40
353	8	4	1925	5648	30	40
353	8	4	1925	5651	30	30
353	8	4	1927	5659	120	120
353	8	4	1927	5660	80	70
353	8	4	1936	5668	130	130
354	8	4	1942	5673	40	35
354	8	4	1943	5674	30	60
354	8	4	1943	5675	20	35
354	8	4	1943	5676	20	30
354	8	4	1944	5678	40	45
354	8	4	1944	5681	15	15
354	8	4	1944	5677	40	45
354	8	4	1944	5679	25	30
354	8	4	1944	5680	25	15
354	8	4	1945	5682	45	25
354	8	4	1946	5683	6	5
355	5	7	1953	5690	50	45
354	8	4	1949	5684	15	10
354	8	4	1949	5685	15	10
354	8	4	1949	5686	15	10
354	8	4	1950	5687	25	25
355	5	7	1957	5692	50	50
356	5	7	1958	5693	3	4
356	5	7	1959	5694	5	4
356	5	7	1960	5695	3	3
357	8	4	1966	5702	40	40
357	8	4	1966	5701	50	50
356	5	7	1962	5697	5	4
356	5	7	1963	5698	10	9
356	5	7	1964	5699	4	4
357	8	4	1973	5708	35	30
357	8	4	1974	12622	20	15
357	8	4	1975	5709	10	20
356	5	7	1965	5700	15	15
359	5	7	1978	5715	50	50
359	5	7	1978	5710	50	50
359	5	7	1978	5711	50	50
359	5	7	1978	5712	50	50
359	5	7	1978	5714	50	50
359	5	7	1978	5716	50	50
359	5	7	1978	5718	85	15
359	5	7	1978	5717	85	15
359	5	7	1978	5713	50	50
360	8	4	2007	5744	50	60
360	8	4	2009	5745	6	20
359	5	7	1980	5719	40	35
359	5	7	1982	5720	12	10
359	5	7	1984	5724	15	15
359	5	7	1984	5723	40	30
359	5	7	1984	5722	40	30
359	5	7	1984	5721	40	30
359	5	7	1994	5731	15	10
359	5	7	1995	5732	7	15
359	5	7	1997	5733	18	20
359	5	7	2000	5734	2	2
359	5	7	2001	5738	20	20
359	5	7	2001	5737	20	20
359	5	7	2001	5736	20	20
359	5	7	2001	5735	40	40
359	5	7	2001	5739	60	65
362	8	4	2030	5788	65	100
362	8	4	2030	5789	15	40
362	8	4	2030	5787	65	100
362	8	4	2030	5790	15	40
362	8	4	2032	5799	60	40
362	8	4	2032	5805	30	25
362	8	4	2032	5804	30	25
362	8	4	2032	5803	30	25
362	8	4	2032	5800	40	40
362	8	4	2032	5801	40	40
362	8	4	2032	5797	60	70
362	8	4	2032	5796	60	70
362	8	4	2032	5795	60	70
362	8	4	2032	5794	60	70
362	8	4	2032	5793	60	70
362	8	4	2032	5792	60	70
362	8	4	2032	5791	60	70
362	8	4	2032	5798	60	70
362	8	4	2032	5802	40	40
362	8	4	2033	5811	80	80
362	8	4	2033	5819	60	60
362	8	4	2033	5818	60	60
362	8	4	2033	5817	60	60
362	8	4	2033	5816	80	80
362	8	4	2033	5815	80	80
362	8	4	2033	5814	80	80
362	8	4	2033	5812	80	80
362	8	4	2033	5810	80	80
362	8	4	2033	5809	80	80
362	8	4	2033	5813	80	80
362	8	4	2033	5820	60	60
362	8	4	2033	5821	60	60
362	8	4	2033	5824	40	60
362	8	4	2033	5825	40	60
362	8	4	2033	5826	40	60
362	8	4	2033	5827	20	60
362	8	4	2033	5828	20	40
362	8	4	2033	5829	20	40
362	8	4	2033	5830	20	40
362	8	4	2033	5831	20	40
362	8	4	2033	5822	60	60
362	8	4	2033	5823	40	60
361	5	7	2015	5753	30	25
361	5	7	2015	5761	20	15
361	5	7	2015	5760	20	15
361	5	7	2015	5759	20	15
361	5	7	2015	5758	20	15
361	5	7	2015	5757	20	15
361	5	7	2015	5756	20	15
361	5	7	2015	5754	30	25
361	5	7	2015	5752	30	25
361	5	7	2015	5751	30	25
361	5	7	2015	5755	30	25
362	8	4	2034	5832	5	10
361	5	7	2019	5772	10	10
361	5	7	2019	5771	10	10
361	5	7	2019	5773	10	10
362	8	4	2036	5840	60	60
362	8	4	2036	5841	60	60
362	8	4	2036	5835	60	60
362	8	4	2036	5839	60	60
362	8	4	2036	5838	60	60
362	8	4	2036	5837	60	60
362	8	4	2036	5836	60	60
362	8	4	2036	5834	60	60
362	8	4	2036	5842	60	60
362	8	4	2036	5833	60	60
362	8	4	2036	5857	30	30
362	8	4	2036	5850	30	40
362	8	4	2036	5851	30	40
362	8	4	2036	5849	30	40
362	8	4	2036	5852	30	40
362	8	4	2036	5853	30	30
362	8	4	2036	5854	30	30
362	8	4	2036	5856	30	30
362	8	4	2036	5858	30	30
362	8	4	2036	5843	50	40
362	8	4	2036	5844	50	40
362	8	4	2036	5846	50	40
362	8	4	2036	5847	50	40
362	8	4	2036	5848	30	40
362	8	4	2036	5855	30	30
362	8	4	2036	5845	50	40
362	8	4	2038	5863	20	30
362	8	4	2038	5866	15	20
362	8	4	2038	5867	15	20
362	8	4	2038	5864	15	30
362	8	4	2038	5862	20	30
362	8	4	2038	5861	20	50
362	8	4	2038	5860	20	50
362	8	4	2038	5859	20	50
362	8	4	2038	5865	15	20
362	8	4	2039	5880	40	50
362	8	4	2039	5879	40	50
362	8	4	2039	5878	40	50
362	8	4	2039	5877	60	50
362	8	4	2039	5872	60	60
362	8	4	2039	5876	60	50
362	8	4	2039	5873	60	60
362	8	4	2039	5871	60	60
362	8	4	2039	5870	60	60
362	8	4	2039	5869	60	60
362	8	4	2039	5868	60	60
362	8	4	2039	5874	60	60
362	8	4	2039	5875	60	60
362	8	4	2039	5888	20	20
362	8	4	2039	5895	20	20
362	8	4	2039	5894	20	20
362	8	4	2039	5893	20	20
362	8	4	2039	5892	20	20
362	8	4	2039	5891	20	20
362	8	4	2039	5889	20	20
362	8	4	2039	5887	40	40
362	8	4	2039	5886	40	40
362	8	4	2039	5885	40	40
362	8	4	2039	5884	40	40
362	8	4	2039	5883	40	40
362	8	4	2039	5882	40	40
362	8	4	2039	5881	40	40
362	8	4	2039	5890	20	20
362	8	4	2040	5896	5	5
362	8	4	2043	5898	50	50
362	8	4	2043	5899	50	50
362	8	4	2044	5900	30	30
362	8	4	2044	5901	30	30
362	8	4	2044	5902	30	25
362	8	4	2044	5903	30	25
362	8	4	2045	5910	30	20
362	8	4	2045	5904	40	30
362	8	4	2045	5913	25	20
362	8	4	2045	5911	30	20
362	8	4	2045	5909	40	20
362	8	4	2045	5908	40	30
362	8	4	2045	5907	40	30
362	8	4	2045	5906	40	30
362	8	4	2045	5905	40	30
362	8	4	2045	5912	30	20
361	5	7	2023	5779	30	25
361	5	7	2023	5778	30	25
361	5	7	2023	5777	30	25
361	5	7	2023	5776	30	25
361	5	7	2023	5775	30	25
361	5	7	2024	5782	10	10
361	5	7	2024	5781	10	10
361	5	7	2024	5780	10	10
361	5	7	2024	5783	10	10
363	5	7	2054	5965	25	20
363	5	7	2053	5957	20	20
363	5	7	2053	5958	20	20
363	5	7	2053	5959	20	20
363	5	7	2053	5960	20	20
363	5	7	2053	5961	20	20
363	5	7	2053	5962	20	20
363	5	7	2053	5964	20	20
363	5	7	2053	5956	20	20
363	5	7	2053	5950	20	20
363	5	7	2053	5963	20	20
363	5	7	2053	5954	20	20
363	5	7	2053	5953	20	20
363	5	7	2053	5951	20	20
363	5	7	2053	5949	20	20
363	5	7	2053	5948	20	20
363	5	7	2053	5947	20	20
363	5	7	2053	5946	70	55
363	5	7	2053	5945	70	55
363	5	7	2053	5955	20	20
363	5	7	2053	5952	20	20
363	5	7	2055	5966	35	35
363	5	7	2055	5967	35	35
363	5	7	2057	5968	18	18
363	5	7	2058	5969	8	10
363	5	7	2059	5970	15	15
363	5	7	2059	5971	15	15
363	5	7	2059	5972	15	15
363	5	7	2059	5973	15	15
363	5	7	2059	5974	15	15
363	5	7	2060	5975	40	35
363	5	7	2061	5978	50	50
363	5	7	2061	5977	50	50
363	5	7	2061	5979	50	50
363	5	7	2061	5976	50	50
363	5	7	2062	5980	60	55
363	5	7	2062	5981	60	55
363	5	7	2062	5982	60	55
364	8	4	2067	5988	40	40
364	8	4	2067	5989	15	30
364	8	4	2067	5987	40	40
364	8	4	2067	5986	60	70
364	8	4	2067	5985	60	70
364	8	4	2067	5984	60	70
364	8	4	2067	5990	15	30
364	8	4	2068	5991	25	40
364	8	4	2068	5992	25	40
364	8	4	2068	5993	25	25
364	8	4	2068	5994	25	25
364	8	4	2068	5995	15	25
364	8	4	2068	5996	15	25
364	8	4	2069	6003	15	50
364	8	4	2069	6000	40	70
364	8	4	2069	6001	40	70
364	8	4	2069	6002	20	50
364	8	4	2066	5983	15	30
364	8	4	2070	6004	15	15
364	8	4	2071	6005	20	20
364	8	4	2071	6006	20	20
364	8	4	2071	6007	10	10
364	8	4	2071	6008	10	10
367	5	4	2098	6039	7	5
367	5	4	2099	6040	10	12
367	5	4	2100	6041	2	3
367	5	4	2101	6044	18	25
367	5	4	2101	6049	18	15
367	5	4	2101	6048	18	15
367	5	4	2101	6047	18	15
367	5	4	2101	6045	18	15
367	5	4	2101	6043	25	25
367	5	4	2101	6042	25	25
367	5	4	2101	6046	18	15
367	5	4	2102	6050	20	15
367	5	4	2102	6051	20	15
367	5	4	2102	6052	20	20
367	5	4	2103	6053	15	25
367	5	4	2103	6054	15	25
367	5	4	2103	6055	25	10
367	5	4	2105	6056	75	75
367	5	4	2108	6073	40	40
367	5	4	2107	6069	10	40
367	5	4	2107	6057	150	140
367	5	4	2107	6072	10	20
367	5	4	2107	6070	10	40
367	5	4	2107	6068	10	40
367	5	4	2107	6067	25	90
367	5	4	2107	6066	25	90
367	5	4	2107	6065	25	90
367	5	4	2107	6063	25	90
367	5	4	2107	6062	100	140
367	5	4	2107	6061	100	140
367	5	4	2107	6060	150	140
367	5	4	2107	6059	150	140
367	5	4	2107	6064	25	90
367	5	4	2107	6071	10	20
367	5	4	2107	6058	150	140
367	5	4	2109	6075	30	30
367	5	4	2109	6074	50	50
368	8	7	2142	6133	30	20
368	8	7	2143	6136	30	30
368	8	7	2149	6140	15	15
368	8	7	2149	6139	20	15
368	8	7	2149	6138	35	35
368	8	7	2149	6137	35	35
368	8	7	2150	6143	10	15
367	5	4	2118	6106	150	90
367	5	4	2118	6105	150	160
367	5	4	2118	6107	150	90
367	5	4	2117	6104	120	100
367	5	4	2117	6102	200	200
367	5	4	2117	6103	200	150
367	5	4	2121	6114	85	80
367	5	4	2119	6108	18	15
367	5	4	2119	6109	18	15
367	5	4	2119	6110	18	15
367	5	4	2120	6113	80	70
367	5	4	2120	6112	80	70
367	5	4	2120	6111	80	70
367	5	4	2123	6115	25	30
367	5	4	2124	6118	20	20
367	5	4	2124	6117	10	10
367	5	4	2124	6116	10	10
367	5	4	2125	6119	15	12
367	5	4	2125	6121	15	15
367	5	4	2125	6120	15	12
368	8	7	2157	6145	110	100
367	5	4	2126	6122	12	15
367	5	4	2126	6123	12	15
367	5	4	2127	6124	10	10
367	5	4	2128	6126	3	2
367	5	4	2128	6125	3	2
368	8	7	2160	6147	60	65
368	8	7	2160	6146	60	65
369	5	4	2162	6148	25	25
369	5	4	2162	6149	25	25
369	5	4	2164	6152	7	2
370	8	7	2174	6172	20	15
370	8	7	2173	6170	200	230
370	8	7	2173	6171	100	50
370	8	7	2175	6175	20	20
370	8	7	2175	6174	20	20
370	8	7	2175	6173	35	40
370	8	7	2175	6176	20	20
370	8	7	2176	6177	30	25
370	8	7	2179	6180	20	15
370	8	7	2180	6181	30	25
370	8	7	2183	6185	40	40
370	8	7	2183	6186	40	40
370	8	7	2183	6184	40	40
370	8	7	2183	6183	40	40
370	8	7	2183	6182	40	40
370	8	7	2184	6188	50	65
370	8	7	2184	6189	50	65
370	8	7	2184	6190	50	65
370	8	7	2184	6187	80	65
370	8	7	2185	6193	25	20
370	8	7	2185	6194	25	20
370	8	7	2187	6200	25	30
370	8	7	2187	6204	15	30
370	8	7	2187	6203	15	30
370	8	7	2187	6202	25	30
370	8	7	2187	6199	25	30
370	8	7	2187	6201	25	30
372	5	4	2192	6205	2	1
372	5	4	2194	6206	3	0.5
372	5	4	2196	6207	8	10
372	5	4	2197	6208	3	2
372	5	4	2198	6209	20	20
372	5	4	2198	6210	20	20
372	5	4	2198	6211	20	20
372	5	4	2199	6212	40	40
372	5	4	2199	6213	40	40
372	5	4	2200	6214	40	40
372	5	4	2200	6215	40	40
372	5	4	2200	6216	25	30
372	5	4	2200	6217	25	30
372	5	4	2205	6220	60	60
372	5	4	2216	6224	3	2
373	5	4	2218	6225	70	70
373	5	4	2218	6226	30	40
373	5	4	2218	6227	30	40
373	5	4	2218	6228	30	40
373	5	4	2220	6249	40	50
373	5	4	2220	6254	40	40
373	5	4	2220	6253	40	40
373	5	4	2220	6252	40	40
373	5	4	2220	6250	40	40
373	5	4	2220	6248	60	50
373	5	4	2220	6247	60	50
373	5	4	2220	6245	60	50
373	5	4	2220	6244	60	80
373	5	4	2220	6243	80	80
373	5	4	2220	6242	80	80
373	5	4	2220	6241	80	80
373	5	4	2220	6240	80	80
373	5	4	2220	6239	80	80
373	5	4	2220	6246	60	50
373	5	4	2220	6251	40	40
373	5	4	2219	6230	25	30
373	5	4	2219	6238	25	20
373	5	4	2219	6237	25	20
373	5	4	2219	6236	25	20
373	5	4	2219	6235	25	20
373	5	4	2219	6234	25	20
373	5	4	2219	6233	25	30
373	5	4	2219	6231	25	30
373	5	4	2219	6229	25	30
373	5	4	2219	6232	25	30
373	5	4	2221	6257	35	40
373	5	4	2221	6261	35	30
373	5	4	2221	6260	35	30
373	5	4	2221	6262	35	30
373	5	4	2221	6256	35	40
373	5	4	2221	6255	35	40
373	5	4	2221	6259	35	30
373	5	4	2221	6258	35	40
373	5	4	2239	6273	18	20
373	5	4	2240	6274	8	5
373	5	4	2242	6277	50	40
373	5	4	2244	6278	45	30
373	5	4	2245	6279	60	60
373	5	4	2245	6280	30	40
373	5	4	2245	6281	30	40
373	5	4	2245	6282	20	30
373	5	4	2245	6283	20	30
373	5	4	2246	6285	70	60
373	5	4	2246	6286	40	40
373	5	4	2246	6284	70	60
373	5	4	2246	6287	40	40
380	5	4	2259	6288	60	50
380	5	4	2259	6289	45	50
380	5	4	2259	6290	45	40
380	5	4	2259	6291	45	40
380	5	4	2259	6292	45	40
380	5	4	2261	6294	30	NA
380	5	4	2261	6293	50	40
380	5	4	2262	6297	50	30
380	5	4	2262	6295	50	50
380	5	4	2262	6296	50	30
382	5	3	2276	6298	3	3
382	5	3	2278	6299	80	80
382	5	3	2280	6300	2	2
383	5	3	2292	6305	8	5
383	5	3	2292	6307	8	3
383	5	3	2292	6306	8	3
383	5	3	2292	6303	10	5
383	5	3	2292	6301	20	15
383	5	3	2292	6302	10	5
383	5	3	2292	6304	8	5
131	5	3	129	2404	12	15
131	5	3	129	2402	16	20
131	5	3	129	2403	10	10
131	5	3	130	2405	10	10
131	5	3	130	2406	10	6
152	4	7	293	2687	60	70
152	4	7	293	2688	60	70
152	4	7	294	2689	60	65
152	4	7	294	2690	60	65
152	4	7	294	2691	60	65
152	4	7	294	2692	50	65
131	5	3	135	2408	45	50
131	5	3	135	2409	20	20
131	5	3	134	2407	40	60
131	5	3	136	2411	30	20
131	5	3	136	2410	55	50
131	5	3	137	2412	65	60
131	5	3	137	2413	40	30
131	5	3	137	2414	30	20
131	5	3	137	2415	30	10
131	5	3	137	2421	20	10
131	5	3	137	2420	20	10
131	5	3	137	2419	20	10
[truncated: 2,825 more rows]
