# Supplementary material for: Accounting for environmental and observer effects in estimating abundance of southern bluefin tuna from aerial survey data
Source: PLoS One. 2018 Nov 26;13(11):e0207790. doi: 10.1371/journal.pone.0207790 (PMC6257917; doi:10.1371/journal.pone.0207790)
Supplement: S2 Dataset — (CSV) [file pone.0207790.s005.csv]

FlightID	Year	Month	Day	Area	Pilot	Spotter	Biomass	N_schools	DistFromLine	SST	WindSpeed	SeaShadow	Haze	Swell
388	1993	1	7	2	5	7	22.8081015823078	1	1.52952908113746	19.05	3	0	1	0
389	1993	1	8	4	5	7	16.504183805404	2	3.44258643077219	18.45	6	1	0	0
389	1993	1	8	4	5	7	12.7310761867309	1	1.57548043132578	18.075	6	1	0	0
389	1993	1	8	4	5	7	12.6540507911539	1	1.25829564974944	18.075	6	1	0	0
389	1993	1	8	4	5	7	10.3081015823078	1	1.20750195057325	18.075	6	1	0	0
389	1993	1	8	4	5	7	73.5783555380775	4	5.11440988030929	18.075	4	7	0	0
389	1993	1	8	4	5	7	7.65405079115392	1	1.17267048200162	17.775	4	7	0	0
389	1993	1	8	4	5	7	11.4425634889424	1	1.12596900676219	17.85	4	7	0	0
389	1993	1	8	4	5	7	10.1540507911539	1	3.48791107160867	17.85	4	7	0	0
389	1993	1	8	5	5	7	29.1736396756733	1	3.72803831955811	17.475	4	7	0	0
389	1993	1	8	6	5	7	27.8081015823078	1	4.27909447778997	18	3	3	1	0
389	1993	1	8	6	5	7	9.12324063292314	1	5.7319013618933	17.175	3	3	1	0
389	1993	1	8	6	5	7	54.4817412579811	1	3.05132750783274	18	3	3	1	0
389	1993	1	8	6	5	7	11.1540507911539	1	2.26041758772211	17.775	3	3	1	0
389	1993	1	8	6	5	7	124.117533307116	7	3.19494897786958	17.55	1	7	0	0
389	1993	1	8	6	5	7	9.56162031646157	1	3.7121580988107	17.325	1	7	0	0
390	1993	1	9	9	5	7	80.6162031646157	4	5.20480809142556	17.775	4	7	1	0
390	1993	1	9	9	5	7	125.483071400482	3	2.66473479792205	17.85	4	7	1	0
390	1993	1	9	9	5	7	5	1	1.57809519018337	17.775	4	7	1	0
390	1993	1	9	8	5	7	9	3	0.100829117705332	18.825	4	7	1	0
390	1993	1	9	7	5	7	10	1	0.111165908296317	17.85	4	7	1	0
391	1993	1	13	9	5	7	10.1540507911539	2	0.0598237683061744	18.825	3	0	1	0
391	1993	1	13	9	5	7	98.9634825159623	3	2.35070950898333	18.75	3	0	1	0
391	1993	1	13	7	5	7	55.7702539557696	2	0.0660458175939146	19.425	3	0	1	0
391	1993	1	13	7	5	7	649.008452548351	25	2.64693931465998	20.025	3	0	1	0
391	1993	1	13	7	5	7	939.747037896737	53	2.69770276977346	19.5	3	0	1	0
391	1993	1	13	10	5	7	1425.90336221709	76	4.85505156885181	19.425	6	0	1	0
391	1993	1	13	10	5	7	812.324063292314	20	1.64606860540367	19.575	6	0	1	0
391	1993	1	13	10	5	7	17.7310761867309	1	4.7666445463069	19.5	6	0	1	0
391	1993	1	13	11	5	7	615.842515412235	5	5.66289174263434	19.05	5	0	1	0
391	1993	1	13	11	5	7	21.5966142800963	1	3.00389272222667	18.975	5	0	1	0
391	1993	1	13	11	5	7	53.2702539557696	2	3.33251728499552	18.9	2	0	0	0
391	1993	1	13	12	5	7	13.3081015823078	2	0.800582646967489	18.675	1	0	0	0
391	1993	1	13	12	5	7	96.4249698181738	5	0.114044809609345	18.6	1	0	0	0
392	1993	1	14	12	5	7	7.63864571203853	3	3.63364280544487	18.825	1	1	0	0
392	1993	1	14	12	5	7	27.4621523734618	3	0.467287760606238	18.225	1	1	0	0
392	1993	1	14	12	5	7	12.6540507911539	1	4.82382024744781	18.45	1	1	0	0
392	1993	1	14	12	5	7	21.4621523734618	2	3.20985886530689	18.75	1	1	0	0
392	1993	1	14	10	5	7	782.049432153238	48	3.27375055140472	18.825	2	0	0	0
392	1993	1	14	10	5	7	603.150616994543	27	1.8043053879739	18.675	2	0	0	0
392	1993	1	14	10	5	7	173.980217737578	7	4.56983630987971	18.75	2	0	0	0
392	1993	1	14	10	5	7	15.2310761867309	1	5.19776642139388	18.9	2	0	0	0
392	1993	1	14	10	5	7	6.57702539557696	1	1.5640905858589	19.2	2	0	0	0
392	1993	1	14	11	5	7	16.2310761867309	1	3.04119484600177	18.9	3	0	0	0
392	1993	1	14	11	5	7	60.9243047469235	3	4.38054060526824	18.975	5	0	0	0
392	1993	1	14	12	5	7	35.4621523734618	1	4.14669430837784	18.975	2	0	0	0
392	1993	1	14	12	5	7	152.310761867309	5	2.42662144054972	19.05	2	0	0	0
393	1993	1	16	13	5	7	111.848609493847	4	0.514805399048248	17.85	1	4	0	0
393	1993	1	16	13	5	7	261.422587848618	8	4.59082008953292	20.325	1	4	0	0
393	1993	1	16	13	5	7	57.6778234810773	2	2.47046543223794	18.45	2	3	1	0
395	1993	1	19	6	5	7	70.9243047469235	2	2.39880424873433	19.35	3	0	1	0
395	1993	1	19	6	5	7	40.6162031646157	1	2.87443262446561	19.575	3	0	1	0
395	1993	1	19	6	5	7	45.6162031646157	1	3.88739179647505	19.575	3	0	1	0
395	1993	1	19	4	5	7	17.8081015823078	1	3.48096705425926	20.475	6	1	1	0
396	1993	1	27	7	5	7	269.31342215231	10	1.90103512822283	21	1	1	1	0
396	1993	1	27	7	5	7	203.081015823078	5	0.579527942063935	21	1	1	1	0
396	1993	1	27	7	5	7	21.1078355538077	1	0.70117959295484	20.625	1	1	1	0
397	1993	1	28	1	5	7	9.63864571203853	1	5.12922719338089	20.4	5	0	1	3
397	1993	1	28	3	5	7	65.9243047469235	2	2.87484409218964	19.575	3	0	1	3
397	1993	1	28	2	5	7	53.4243047469235	1	4.10072839841564	19.95	2	0	1	3
398	1993	1	31	10	5	7	7.63864571203853	3	2.87272265384431	20.4	2	0	2	1
398	1993	1	31	10	5	7	106.848609493847	6	0.533571867087497	20.325	2	0	2	1
398	1993	1	31	10	5	7	21.8081015823078	11	3.97753979466354	20.925	2	0	2	1
398	1993	1	31	12	5	7	96.3864571203853	2	3.17596766230838	19.2	2	0	1	1
398	1993	1	31	12	5	7	43.1162031646157	1	0.0988392903144044	19.125	2	0	1	1
398	1993	1	31	12	5	7	71.0013301425005	1	1.75532654617643	19.35	2	0	1	1
398	1993	1	31	12	5	7	48.1162031646157	1	5.28092110320559	19.575	2	0	1	1
398	1993	1	31	12	5	7	106.694558702693	2	2.76751603068224	20.1	3	0	2	1
398	1993	1	31	11	5	7	68.5013301425005	2	0.894387319285592	19.725	3	0	2	1
398	1993	1	31	10	5	7	63.5013301425005	2	1.56443920060368	21.075	2	0	2	1
398	1993	1	31	10	5	7	53.1932285601927	1	5.54296851059674	20.55	5	2	1	1
398	1993	1	31	11	5	7	32.9621523734618	1	2.4212718523139	20.775	3	0	1	1
399	1993	2	1	13	5	7	73.6553809336544	3	4.27433061153875	20.775	2	1	1	1
399	1993	2	1	13	5	7	7.62324063292314	1	0.697416931526646	19.05	3	0	1	1
399	1993	2	1	13	5	7	213.235066614232	7	2.30602295023637	19.5	3	0	1	1
399	1993	2	1	13	5	7	22.3697218987694	4	1.39321714409996	20.175	3	0	1	1
399	1993	2	1	13	5	7	16.2464812658463	2	4.7488342562142	20.25	3	0	1	1
399	1993	2	1	13	5	7	20.3081015823078	2	3.7267211533028	19.125	3	0	1	1
399	1993	2	1	14	5	7	109.27158409827	3	2.34215539178163	19.575	0	1	1	1
400	1993	2	2	6	5	7	106.617533307116	3	4.64186346226291	19.575	4	0	2	1
400	1993	2	2	6	5	7	27.9621523734618	1	3.63893184086984	19.725	4	0	2	1
400	1993	2	2	5	5	7	5.59243047469235	1	3.26715533689838	19.875	3	0	1	1
400	1993	2	2	4	5	7	40.6162031646157	1	0.339355837930927	20.475	3	0	1	1
400	1993	2	2	4	5	7	198.235066614232	5	0.0354791771173001	20.475	3	0	1	1
400	1993	2	2	4	5	7	16.7310761867309	1	1.38939178900675	20.625	3	0	1	1
400	1993	2	2	4	5	7	3.56162031646157	1	3.51217511068445	20.925	3	0	1	1
400	1993	2	2	4	5	7	35.6162031646157	2	0.870727888009202	21.075	3	1	0	1
400	1993	2	2	5	5	7	20.3081015823078	1	3.93558524992614	19.875	4	0	1	1
400	1993	2	2	5	5	7	103.578355538077	3	1.4184732620389	19.95	4	0	1	1
400	1993	2	2	5	5	7	55.7702539557696	1	2.39210995337325	19.725	4	0	1	1
400	1993	2	2	6	5	7	20.3081015823078	1	0.210399348405371	19.575	4	0	1	1
401	1993	2	6	1	5	7	38.0391777690387	2	0.868980895016704	21.6	4	2	1	1
401	1993	2	6	1	5	7	30.4621523734618	2	2.6256016782647	21.6	2	2	2	1
401	1993	2	6	3	5	7	15.2310761867309	1	2.4193228290242	20.625	2	0	0	1
402	1993	2	18	9	5	7	22.8081015823078	1	2.71623879570149	19.8	6	0	2	1
402	1993	2	18	7	5	7	76.0783555380775	1	0.396195596146232	19.2	3	0	2	1
402	1993	2	18	7	5	7	81.2324063292314	2	1.35728863838104	19.2	3	0	2	1
402	1993	2	18	7	5	7	144.579685680578	3	4.55957951230875	19.275	3	0	2	1
402	1993	2	18	7	5	7	10.1540507911539	1	0.793289552763356	19.2	3	0	2	1
402	1993	2	18	9	5	7	30.4621523734618	1	4.19463727715268	19.8	2	0	1	1
402	1993	2	18	9	5	7	175.711293924309	8	5.5670457594766	19.725	2	0	1	1
403	1993	2	23	10	5	7	27.8851269778848	1	4.4844956215432	19.125	2	0	0	1
403	1993	2	23	10	5	7	19.3081015823078	1	1.5501056079916	19.05	2	0	0	1
403	1993	2	23	12	5	7	27.8851269778848	1	2.59930737076023	19.575	4	3	0	1
403	1993	2	23	12	5	7	19.3081015823078	1	5.87741643121067	19.725	2	1	0	1
403	1993	2	23	11	5	7	20.3081015823078	1	4.06543811013569	20.025	2	0	0	1
403	1993	2	23	10	5	7	114.194558702693	2	3.12556052270918	19.3875	2	0	0	1
404	1993	2	24	15	5	7	22.8081015823078	1	5.6368348685959	19.125	5	0	0	0
404	1993	2	24	13	5	7	29.4621523734618	1	4.26154560978593	18.975	0	0	0	0
404	1993	2	24	13	5	7	70.9243047469235	2	0.195596961024054	19.125	0	0	0	0
405	1993	3	2	3	5	7	50.7702539557696	1	0.891546423122871	19.725	8	1	1	2
407	1993	3	13	9	5	4	119.836308615244	2	4.36382749912839	19.95	2	7	1	1
407	1993	3	13	9	5	4	114.869046892195	1	1.56315285354745	19.95	2	7	1	1
407	1993	3	13	9	5	4	222.205355507439	4	2.87925637543159	19.275	2	7	1	1
407	1993	3	13	9	5	4	42.4345234460975	1	1.66579877415005	19.425	2	7	1	1
407	1993	3	13	9	5	4	42.4345234460975	1	1.31321990297154	19.35	2	8	1	1
408	1993	3	14	15	5	8	4.62652612696082	1	0.529246526865658	18.825	2	4	1	1
408	1993	3	14	15	5	8	2.05061045078433	1	0.325269544925393	18.75	2	4	1	1
408	1993	3	14	15	5	8	12.2277470285295	1	3.35838901699039	18.9	2	0	1	1
409	1993	3	18	11	5	8	21.6928414443629	1	1.80904329868968	18.9	4	0	1	2
409	1993	3	18	10	5	8	21.6928414443629	1	4.6502985984772	18.9	3	3	3	2
409	1993	3	18	11	5	8	5.38917873965691	1	0.608069327066811	19.425	4	4	1	2
409	1993	3	18	11	5	8	5.88917873965691	1	0.996177662936144	19.95	4	4	1	2
409	1993	3	18	11	5	8	6.88917873965691	1	0.184228534267881	19.95	4	4	1	2
409	1993	3	18	12	5	8	4.62652612696082	1	0.313266660231372	19.725	4	4	1	2
409	1993	3	18	12	5	8	4.62652612696082	1	0.606619724434565	19.725	4	4	1	2
409	1993	3	18	12	5	8	43.3856828887258	1	3.43967217516124	19.65	4	4	1	2
409	1993	3	18	12	5	8	28.1326306348041	1	2.00557694477816	19.65	3	4	1	2
409	1993	3	18	12	5	8	17.8795783808825	1	1.97051913018249	19.5	3	4	1	2
423	1994	1	9	4	8	7	41.6284121803023	1	2.15514950075712	19.8	1	1	0	2
423	1994	1	9	6	8	7	72.849721315529	2	5.02341347673811	18.52	1	1	0	2
424	1994	1	10	7	8	7	20.8142060901511	1	5.21861477864758	19.32	2	0	0	1
411	1994	1	10	10	5	4	62.3854160306707	4	5.10765258115141	19.8	2	0	1	2
411	1994	1	10	10	5	4	57.4099697383841	1	2.28789652739424	19.96	2	0	1	2
411	1994	1	10	10	5	4	84.8690468921951	5	3.49573102024958	19.96	2	0	1	2
411	1994	1	10	10	5	4	179.672617230488	4	4.05359469067563	20.12	2	0	1	2
411	1994	1	10	10	5	4	64.9017851691463	2	4.16299438749313	20.12	2	0	1	2
411	1994	1	10	10	5	4	429.312496184024	11	1.26392078105592	20.12	3	0	1	2
424	1994	1	10	9	8	7	39.150388247493	1	4.41499277268856	18.84	3	2	1	1
411	1994	1	10	12	5	4	47.4345234460975	1	2.22346982212312	18.2	4	7	1	2
415	1994	1	18	5	5	4	22.4672617230488	1	5.68753705372583	19.16	4	7	1	3
426	1994	1	19	10	8	7	57.2885674792995	1	3.16283163372916	16.12	8	8	0	2
429	1994	1	23	7	5	4	167.131694384299	9	2.60086105702713	21.08	2	0	0	1
429	1994	1	23	7	5	4	19.9754462922866	1	1.80620591898397	20.92	2	0	0	1
427	1994	1	23	13	8	7	255.023525335735	12	3.78031745030088	20.12	2	0	0	1
429	1994	1	23	9	5	4	92.3690468921951	2	0.18489799261895	20.12	1	0	0	1
429	1994	1	23	9	5	4	64.9017851691463	2	5.48437000645646	19.96	1	0	0	1
429	1994	1	23	9	5	4	104.803570338293	2	1.27317828334303	19.96	1	0	0	1
429	1994	1	23	9	5	4	52.4017851691463	1	4.20651746677245	19.96	1	0	0	1
429	1994	1	23	9	5	4	29.9508925845732	1	3.95673435180518	19.8	1	0	0	1
427	1994	1	23	13	8	7	52.0355152253778	2	0.0116069796745102	19.64	1	0	0	1
427	1994	1	23	13	8	7	23.4209319245584	2	3.0460047287105	19.64	1	0	0	1
427	1994	1	23	15	8	7	26.0276577589657	3	5.73427850277596	19.48	2	0	0	1
427	1994	1	23	15	8	7	7.2849721315529	1	5.5294296305811	19.16	2	0	0	1
429	1994	1	23	9	5	4	74.9017851691463	2	2.39784294807822	20.28	1	0	0	1
427	1994	1	23	15	8	7	4.16284121803023	1	0.215928438050961	18.84	1	0	0	1
427	1994	1	23	15	8	7	5.73875689420672	2	0.159308116808852	18.84	1	0	0	1
427	1994	1	23	15	8	7	2.08142060901511	1	0.890082352083187	18.84	1	0	0	1
429	1994	1	23	7	5	4	12.4754462922866	1	2.28797995781467	20.92	6	0	0	1
429	1994	1	23	7	5	4	18.9705355507439	1	1.80636963631711	20.92	6	0	0	1
434	1994	1	24	4	8	7	46.8319637028401	1	2.86652411511342	20.6	5	0	0	2
434	1994	1	24	4	8	7	18.1876799631903	3	3.74776259837697	20.92	5	0	0	2
434	1994	1	24	4	8	7	52.0355152253778	1	1.58913141478487	20.92	5	0	0	2
434	1994	1	24	4	8	7	10.4071030450756	1	1.3729307256447	20.92	5	0	0	2
434	1994	1	24	4	8	7	31.2213091352267	1	0.984808421549897	20.92	4	0	0	2
434	1994	1	24	4	8	7	44.2549383072631	1	3.07189304354006	20.92	4	0	0	2
430	1994	1	24	1	5	4	34.9427080153353	1	0.0108557249011961	21.08	5	0	0	2
434	1994	1	24	6	8	7	31.2213091352267	1	4.12650725214057	20.76	6	0	0	2
431	1994	1	25	4	5	4	22.4672617230488	1	4.38038447536255	20.76	2	0	0	1
435	1994	1	25	10	8	7	301.904989769959	16	3.62872258963164	20.44	1	0	0	1
435	1994	1	25	10	8	7	18.2371806945742	1	3.50508671701064	20.44	1	0	0	1
435	1994	1	25	10	8	7	499.243941775324	17	3.03346274098865	20.28	0	0	0	0
435	1994	1	25	10	8	7	624.426182704534	20	5.49380943519147	20.28	0	0	0	0
435	1994	1	25	10	8	7	390.266364190334	20	2.82188005454752	20.44	0	0	0	0
435	1994	1	25	10	8	7	624.426182704534	23	2.1276263383761	20.6	0	0	0	0
436	1994	2	3	13	8	7	40.3151491168219	1	2.0405482178846	18.68	4	4	1	0
432	1994	2	3	10	5	4	137.287201199817	4	1.0783353421928	20.6	3	7	1	1
432	1994	2	3	10	5	4	134.770832061341	4	0.35039870862114	20.92	3	7	1	1
432	1994	2	3	10	5	4	374.312496184024	12	2.80114796071249	20.6	3	7	1	1
432	1994	2	3	10	5	4	147.73809378439	4	3.45335891385008	20.12	2	7	1	1
436	1994	2	3	13	8	7	33.8478352621875	1	3.49104766637591	19.64	6	8	2	1
436	1994	2	3	13	8	7	241.989896163699	11	2.06187830529097	19.32	4	8	1	1
436	1994	2	3	13	8	7	26.0177576126889	1	2.4917500582568	19.32	2	8	1	1
432	1994	2	3	10	5	4	329.574402399634	8	1.08505026966124	19.8	3	7	0	1
432	1994	2	3	10	5	4	27.4508925845732	3	3.17444941880242	21.72	3	6	0	1
433	1994	2	5	13	5	4	24.959077153811	1	0.214046688540776	19	2	0	0	1
433	1994	2	5	13	5	4	16.4754462922866	1	1.35831052016368	18.68	6	0	0	1
433	1994	2	5	13	5	4	11.9803570338293	1	4.10367928385901	18.68	2	0	0	1
433	1994	2	5	13	5	4	22.9607140676585	2	3.22832699379082	18.68	2	0	0	1
433	1994	2	5	13	5	4	7.48690468921951	1	2.10025528002736	18.36	2	0	0	1
433	1994	2	5	15	5	4	7.98690468921951	1	5.34087696785356	17.56	4	1	0	1
437	1994	2	9	7	8	4	376.804302625535	12	5.18914981336311	20.28	4	0	2	1
437	1994	2	9	7	8	4	10.1827988369666	1	3.69360382787997	20.44	4	0	2	1
437	1994	2	9	7	8	4	13.8599354147117	1	0.438162184239979	19.8	0	0	1	1
439	1994	2	9	2	5	7	30.3851269778848	1	3.93648846482231	19.96	4	7	2	3
437	1994	2	9	7	8	4	81.3546221387737	3	8.02212247233898	20.3333333333333	4	6	2	1
437	1994	2	9	7	8	4	30.5753386501395	1	3.57636380549524	20.44	4	6	2	1
437	1994	2	9	7	8	4	15.355024673169	1	2.03868735559519	19.96	8	4	2	1
437	1994	2	9	7	8	4	21.4162081247175	3	2.4433691372227	19.16	8	4	2	1
444	1994	2	21	11	8	4	36.9598277725646	2	4.8086234771387	19.8	7	1	0	1
444	1994	2	21	11	8	4	7.69098340620439	1	3.2928562876204	19.8	5	1	0	1
442	1994	2	21	9	5	7	50.7702539557696	1	1.7997599956326	19.48	3	4	0	1
444	1994	2	21	11	8	4	81.8934649235682	5	5.85064284929294	19.96	5	1	0	1
442	1994	2	21	8	5	7	96.3094317248083	3	2.80234238853054	19.96	3	4	0	1
442	1994	2	21	8	5	7	390.391777690387	10	4.00240331384151	20.12	3	4	0	1
442	1994	2	21	8	5	7	63.3472793513466	1	1.4596311761824	19.48	3	4	0	1
442	1994	2	21	8	5	7	63.4243047469235	2	1.95130303755847	20.28	3	4	0	1
442	1994	2	21	8	5	7	152.310761867309	3	4.45396476286682	19.64	3	4	0	1
442	1994	2	21	8	5	7	70.1091656963082	6	2.10413115937006	19.48	3	4	0	1
444	1994	2	21	10	8	4	183.856163989433	7	1.40332045132054	19.8	3	3	0	1
442	1994	2	21	7	5	7	98.9634825159623	3	4.25212523173913	17.4	4	6	0	1
442	1994	2	21	7	5	7	60.9243047469235	3	2.11178342911149	21.88	4	7	1	1
444	1994	2	21	10	8	4	40.9467324617841	1	1.59779444345848	21.24	4	8	0	1
444	1994	2	21	10	8	4	337.541121417322	5	4.66170545241538	19.8	4	8	0	1
444	1994	2	21	11	8	4	25.4569970924164	2	3.48136132007778	19.32	2	0	0	1
447	1994	3	8	2	5	4	8.97544629228658	1	0.365075727951785	20.6	3	4	0	1
447	1994	3	8	1	5	4	13.4754462922866	1	1.89610936981448	20.12	3	4	0	1
448	1994	3	9	7	5	4	147.246278353628	2	2.41276461313101	19.48	5	0	2	1
448	1994	3	9	7	5	4	219.672617230488	3	2.00307377041135	19.48	5	0	2	1
448	1994	3	9	7	5	4	57.4099697383841	1	1.34752457209926	19.48	5	0	2	1
448	1994	3	9	7	5	4	2.49508925845732	1	0.311217007731191	20.28	3	3	2	1
449	1994	3	13	10	5	4	19.4705355507439	3	2.85327583102019	19	3	0	0	1
449	1994	3	13	10	5	4	24.959077153811	1	5.22651390390052	18.68	2	0	1	1
449	1994	3	13	10	5	4	24.959077153811	1	0.240781438714439	18.84	4	0	1	1
449	1994	3	13	11	5	4	27.459077153811	2	4.87365674786704	19.16	1	0	0	1
450	1994	3	14	5	5	4	4.99181543076219	1	0.627298154205063	21.24	3	0	0	1
450	1994	3	14	4	5	4	137.295385769055	3	1.90563470300804	21.24	3	0	0	1
450	1994	3	14	4	5	4	119.295385769055	4	2.31155864676363	20.76	3	0	0	1
450	1994	3	14	4	5	4	52.4181543076219	2	3.37859433075186	21.56	3	0	0	1
450	1994	3	14	5	5	4	86.3526777537195	5	2.98588781700076	21.56	3	0	0	1
450	1994	3	14	5	5	4	69.8854160306707	3	4.9539424833244	21.4	3	0	0	1
450	1994	3	14	5	5	4	53.6656989368506	4	3.69678752514827	20.6	3	0	0	1
450	1994	3	14	5	5	4	109.836308615244	3	2.94470468265988	20.76	2	0	0	1
450	1994	3	14	5	5	4	157.254462922866	4	2.75806310285374	20.92	2	0	0	1
450	1994	3	14	5	5	4	114.819939476768	3	5.26978774467042	20.6	2	0	0	1
453	1994	3	19	5	5	4	2.49508925845732	1	1.58902342430449	20.44	2	0	1	1
453	1994	3	19	5	5	4	32.4427080153353	1	5.4309430387318	20.44	2	0	1	1
453	1994	3	19	6	5	4	4.99181543076219	1	0.248856085870274	20.6	4	0	1	1
453	1994	3	19	6	5	4	2.49508925845732	1	0.703677273123394	19.96	4	0	1	1
454	1994	3	20	8	5	4	4.99181543076219	1	0.774111403957663	20.12	4	5	0	1
454	1994	3	20	9	5	4	17.459077153811	1	0.151245196853521	19.96	3	6	0	1
454	1994	3	20	8	5	4	239.607140676585	3	2.23660541825749	19.8	2	5	0	1
454	1994	3	20	8	5	4	59.9017851691463	1	0.663143358744082	20.12	2	5	0	1
454	1994	3	20	8	5	4	57.4099697383841	1	2.97085140801977	19.8	2	5	0	1
454	1994	3	20	9	5	4	162.221724645915	2	2.77059340556102	20.12	2	5	0	1
454	1994	3	20	9	5	4	195.955355507439	4	4.50027493857676	20.12	2	5	0	1
454	1994	3	20	9	5	4	29.9508925845732	1	1.10922126143258	19.8	2	5	0	1
454	1994	3	20	9	5	4	114.803570338293	1	3.18115866607047	19.8	2	5	0	1
454	1994	3	20	8	5	4	35.947618756878	4	0.154146020647762	19.96	3	0	0	1
455	1994	3	21	10	5	4	52.4099697383841	1	5.44753765578013	18.52	3	0	0	2
455	1994	3	21	11	5	4	14.9754462922866	3	3.47439132134702	18.68	4	1	0	2
455	1994	3	21	11	5	4	1.99672617230488	1	0.341522826000521	19	4	1	0	2
455	1994	3	21	11	5	4	1.49672617230488	1	0.776983049078074	19	4	1	0	2
455	1994	3	21	11	5	4	19.9672617230488	10	0.473708680814597	19.16	4	1	0	2
455	1994	3	21	11	5	4	43.921428135317	8	2.36071202785337	19.32	4	1	0	2
455	1994	3	21	11	5	4	20.473809378439	8	0.702507818971861	19.32	4	1	0	2
455	1994	3	21	11	5	4	14.9754462922866	5	0.806360778144699	19.16	3	1	0	2
455	1994	3	21	12	5	4	64.8854160306707	1	0.504968652652266	19.64	3	1	0	2
455	1994	3	21	12	5	4	22.459077153811	1	4.08581669469328	19.32	2	2	0	2
455	1994	3	21	11	5	4	141.779016630579	4	4.38361793188448	19.32	2	2	0	2
455	1994	3	21	10	5	4	274.558033261158	2	3.87907020140836	18.84	6	0	0	2
455	1994	3	21	11	5	4	59.9017851691463	3	1.50737853265374	19.96	3	5	0	2
455	1994	3	21	12	5	4	52.4181543076219	1	3.71372728503383	19.8	3	5	0	2
456	1994	3	22	15	5	4	34.9427080153353	7	1.40449057938501	19	2	2	0	2
456	1994	3	22	15	5	4	4.99017851691463	2	2.58882124028475	18.68	2	2	0	2
456	1994	3	22	15	5	4	20.9656248092012	7	0.357167302876124	18.84	2	2	0	2
456	1994	3	22	15	5	4	15.7254462922866	1	1.20866170963581	18.84	3	2	0	2
456	1994	3	22	15	5	4	57.4017851691463	1	0.347187133791722	19.16	3	2	0	2
456	1994	3	22	13	5	4	27.4508925845732	1	1.77971528131245	17.88	1	6	0	2
456	1994	3	22	15	5	4	9.98363086152438	1	1.27411978765827	18.68	2	7	0	2
459	1994	3	23	8	5	4	209.656248092012	7	5.69089834846042	21.08	3	5	0	1
459	1994	3	23	8	5	4	16.9721724645915	7	0.655000040880203	20.92	3	5	0	1
459	1994	3	23	9	5	4	32.4508925845732	1	5.67487612037883	20.12	3	7	0	1
459	1994	3	23	9	5	4	7.48363086152438	1	2.58512015500457	19.8	3	6	0	3
459	1994	3	23	7	5	4	236.607140676585	5	1.23366669715951	20.92	2	5	0	3
459	1994	3	23	7	5	4	79.8690468921951	2	3.67535933710361	21.88	4	2	0	3
460	1994	3	25	10	5	4	631.354160306707	9	3.77044724774488	20.44	4	1	0	2
460	1994	3	25	12	5	4	24.9508925845732	2	0.926540035754565	21.08	4	0	0	2
460	1994	3	25	10	5	4	184.688986368963	3	0.236517450438175	20.12	4	0	0	2
460	1994	3	25	10	5	4	55.4165173937744	6	2.33749038753726	21.56	4	0	0	2
461	1994	3	26	13	5	4	24.959077153811	1	1.11669607879705	20.12	1	0	0	1
461	1994	3	26	14	5	4	11.9819939476768	4	0.788394302189398	20.6	0	0	0	1
461	1994	3	26	14	5	4	34.4525294984207	13	0.708556453981531	20.12	3	0	0	1
461	1994	3	26	15	5	4	1.99672617230488	1	0.659061749567022	20.44	4	0	0	1
461	1994	3	26	15	5	4	1.99672617230488	1	0.586498501099506	20.28	4	0	0	1
461	1994	3	26	15	5	4	44.9263388768597	1	5.34940349921802	20.28	3	0	0	1
461	1994	3	26	15	5	4	7.98690468921951	1	2.90915799085108	20.28	3	0	0	1
462	1994	3	27	2	5	4	20	1	1.04771325198903	21.4	4	1	0	3
338	1995	1	9	5	5	7	2.04621523734618	1	1.86268967330776	19.16	3	6	2	1
342	1995	1	9	7	8	4	40.9467324617841	2	3.89491380678059	19.48	6	7	0	1
338	1995	1	9	5	5	7	20.3081015823078	1	5.34932584676944	18.84	4	3	2	1
339	1995	1	10	7	5	7	296.736396756733	6	5.10566151170216	19.16	5	1	1	1
339	1995	1	10	7	5	7	48.7394437975388	3	4.72407594480821	19	3	2	1	1
339	1995	1	10	7	5	7	147.079685680578	7	2.04632456555969	18.84	2	2	1	1
339	1995	1	10	7	5	7	829.053809336544	33	6.66130014124514	18.6121212121212	2	2	1	1
339	1995	1	10	7	5	7	626.434945886927	25	5.08088572421107	18.968	4	2	1	1
339	1995	1	10	7	5	7	6.09243047469235	1	3.25422223413326	18.84	4	2	1	1
339	1995	1	10	7	5	7	725.39842840289	38	5.11905323165956	18.9242105263158	4	2	1	1
339	1995	1	10	8	5	7	15.2310761867309	1	2.29821513995708	18.84	4	3	1	1
340	1995	1	27	10	5	7	15.2310761867309	1	3.85062845886943	18.84	4	2	2	1
340	1995	1	27	10	5	7	5.59243047469235	1	0.894247429770416	19.16	3	1	1	1
340	1995	1	27	10	5	7	157.464812658463	1	5.95948058875161	19.32	1	2	2	1
340	1995	1	27	10	5	7	91.2324063292314	1	0.000807154166411433	19.32	1	2	2	1
346	1995	1	27	13	8	4	35.6936802078625	1	1.61295170237367	18.04	5	0	1	1
346	1995	1	27	13	8	4	45.7956526271099	2	2.09736361112004	18.2	5	0	1	1
346	1995	1	27	13	8	4	56.1670464387545	1	0.0737159588450058	18.2	5	0	1	1
340	1995	1	27	10	5	7	18.3081015823078	2	3.55780437537731	18.84	3	2	2	1
340	1995	1	27	10	5	7	9.15405079115392	1	0.0823105365680201	20.44	4	7	1	1
340	1995	1	27	10	5	7	9.15405079115392	1	3.37747896872199	19.48	4	2	1	1
347	1995	1	28	10	8	4	30.7100493463381	1	2.1708527313908	19.8	5	1	1	1
341	1995	1	28	13	5	7	22.8081015823078	1	0.127700608317791	18.36	2	0	0	1
347	1995	1	28	10	8	4	184.395006774227	3	4.55346103508941	19.32	1	0	1	1
347	1995	1	28	10	8	4	69.0302556811614	2	4.82733859903993	19.32	1	0	1	1
347	1995	1	28	10	8	4	71.6567818081222	1	0.0946909413934718	19.32	1	0	1	1
347	1995	1	28	10	8	4	10.236683115446	1	2.78017497884546	19.48	1	0	1	1
347	1995	1	28	10	8	4	12.7284985462082	1	0.449503007389335	18.68	3	0	1	1
347	1995	1	28	10	8	4	28.0835232193773	1	0.571639777187224	19	8	0	1	1
348	1995	1	29	6	8	4	51.4528369696274	1	5.38097917946405	19.8	6	2	1	0
349	1995	1	29	8	5	7	40.6162031646157	1	3.63677135435671	19.8	5	2	1	1
349	1995	1	29	7	5	7	45.6932285601927	1	0.112082532750181	19.64	3	2	1	1
349	1995	1	29	7	5	7	11.1540507911539	1	2.88223795640081	19.64	3	2	1	1
348	1995	1	29	4	8	4	138.060511362323	3	4.82288118636749	20.12	4	2	1	0
348	1995	1	29	4	8	4	48.8263108426666	2	4.24060863653933	20.12	4	2	1	0
349	1995	1	29	7	5	7	114.117533307116	3	4.46408808247266	19.32	4	2	0	0
348	1995	1	29	6	8	4	25.5917077886151	1	0.0221677447195449	19.8	5	3	2	0
349	1995	1	29	7	5	7	129.425634889424	2	2.40368969808451	19.64	2	2	0	0
348	1995	1	29	6	8	4	140.687037489284	8	2.12985902101003	19.96	5	3	2	0
348	1995	1	29	6	8	4	35.8283909040611	2	1.09779526283214	19.96	5	3	2	0
348	1995	1	29	6	8	4	86.8770957850926	3	1.41897702451996	19.96	5	3	2	0
348	1995	1	29	6	8	4	71.6567818081222	2	0.367779222317121	19.96	5	3	2	0
348	1995	1	29	6	8	4	41.0814431579827	2	1.60844471200728	19.96	5	3	2	0
348	1995	1	29	6	8	4	55.8976250463573	1	2.87778197066892	19.64	5	3	2	0
351	1995	1	30	2	8	4	12.8632092424069	1	1.42100891080803	20.12	9	0	2	1
352	1995	1	31	3	8	4	9.1860726646617	1	0.751657976359816	20.28	6	4	2	2
350	1995	2	1	13	5	7	19.3081015823078	1	5.59387376177883	18.52	3	2	1	1
353	1995	2	1	10	8	4	244.872130593513	9	2.6751630506431	18.52	4	8	1	3
353	1995	2	1	10	8	4	199.750031447396	2	3.93617816600406	18.36	4	8	1	3
353	1995	2	1	10	8	4	133.076880500798	1	5.37395832274465	18.68	3	8	1	2
354	1995	2	3	5	8	4	38.4549170310219	1	2.54717238068696	20.12	2	4	1	2
354	1995	2	3	4	8	4	99.0667515465063	3	0.481727309192804	20.44	2	1	1	2
354	1995	2	3	4	8	4	150.92372060473	5	1.59049458484294	20.76	2	1	1	2
354	1995	2	3	4	8	4	36.0978122964584	1	0.0897821257584646	20.6	2	1	1	2
354	1995	2	3	4	8	4	5.64364678311518	1	0.241582480387385	20.6	2	1	1	2
355	1995	2	3	1	5	7	48.1932285601927	1	0.252503360128533	20.6	5	0	2	3
354	1995	2	3	5	8	4	38.5896277272206	3	0.989370585982866	20.6	3	1	1	2
354	1995	2	3	5	8	4	25.5917077886151	1	1.06967311988996	20.6	3	1	1	2
355	1995	2	3	2	5	7	50.7702539557696	1	4.00034881138756	20.76	2	1	2	3
356	1995	2	6	5	5	7	3.56162031646157	1	0.979914190567478	19.8	3	5	2	3
356	1995	2	6	5	5	7	4.56162031646157	1	0.872224761265787	19.8	3	5	2	3
356	1995	2	6	5	5	7	3.04621523734618	1	0.708096184976968	19.64	3	5	2	3
357	1995	2	6	8	8	4	92.1301480390143	2	3.44606190019996	19.8	3	0	1	3
356	1995	2	6	5	5	7	4.56162031646157	1	0.788915363819426	20.12	2	3	2	3
356	1995	2	6	5	5	7	9.63864571203853	1	0.931505446888806	20.12	2	3	2	3
356	1995	2	6	4	5	7	4.06162031646157	1	0.225864385613691	19.64	4	0	1	3
357	1995	2	6	8	8	4	33.3365754732989	1	1.92539668632691	19.48	2	7	1	3
357	1995	2	6	8	8	4	17.9815508001299	1	1.9289508995491	19.48	2	7	1	3
357	1995	2	6	8	8	4	15.2203139769704	1	3.85332442520748	19.48	2	0	1	3
356	1995	2	6	5	5	7	15.2310761867309	1	0.953623412570573	19.8	3	0	1	3
360	1995	2	11	13	8	4	56.1670464387545	1	3.99542871332097	19.16	4	0	1	2
360	1995	2	11	13	8	4	13.1190930754018	1	1.36860122165856	19.16	4	0	1	2
359	1995	2	11	11	5	7	38.0391777690387	1	0.909620962273207	20.76	2	0	2	1
359	1995	2	11	11	5	7	11.1540507911539	1	2.61397869732606	20.76	2	0	2	1
359	1995	2	11	11	5	7	121.617533307116	4	2.73840030190666	20.76	2	0	2	1
359	1995	2	11	12	5	7	12.6540507911539	1	2.49905829564578	19.96	4	1	2	2
359	1995	2	11	12	5	7	11.2310761867309	1	1.11802959256124	20.12	4	1	2	2
359	1995	2	11	11	5	7	19.3081015823078	1	2.25709763437819	20.12	2	0	1	1
359	1995	2	11	10	5	7	2.03081015823078	1	0.324970502652968	20.12	2	0	1	1
359	1995	2	11	10	5	7	165.04183805404	5	5.77302440474651	20.12	2	0	1	1
362	1995	2	12	4	8	4	223.590500185429	4	3.93793824771968	21.56	3	0	0	1
362	1995	2	12	4	8	4	790.177572535312	15	5.70680397487353	21.4	3	0	0	1
362	1995	2	12	4	8	4	1389.49468977669	23	4.39589172946098	21.24	3	0	0	1
362	1995	2	12	4	8	4	7.61015698848521	1	2.68395080594917	21.08	3	0	0	1
361	1995	2	12	2	5	7	30.4621523734618	3	3.38068116335194	21.56	2	0	0	0
362	1995	2	12	4	8	4	1207.92860762263	26	5.8617021251279	21.4984615384615	0	0	0	1
362	1995	2	12	4	8	4	233.557761908478	9	1.99000403925054	21.56	0	0	0	1
362	1995	2	12	5	8	4	1192.43887225326	28	3.83328336244867	21.72	0	0	0	1
362	1995	2	12	5	8	4	5.11834155772302	1	0.16528118662282	21.72	0	0	0	1
362	1995	2	12	5	8	4	102.36683115446	2	0.29159250742661	22.04	6	0	0	1
362	1995	2	12	5	8	4	117.856566523828	4	2.33927826258387	21.72	6	0	0	1
362	1995	2	12	5	8	4	311.074126552328	10	5.21941515625361	21.88	6	0	0	1
361	1995	2	12	2	5	7	40.6162031646157	4	1.44527971981234	21.88	1	0	0	1
363	1995	2	13	7	5	7	22.8081015823078	1	2.48376639216274	20.6	4	0	1	2
363	1995	2	13	7	5	7	492.240387184234	20	1.52825823563956	20.92	4	0	1	2
363	1995	2	13	7	5	7	71.0783555380775	2	4.48344495527078	21.4	3	0	1	2
363	1995	2	13	7	5	7	18.2772914240771	1	0.515838010882188	21.56	3	0	1	2
363	1995	2	13	8	5	7	9.15405079115392	1	2.92826589672252	21.72	3	0	1	2
363	1995	2	13	8	5	7	76.1553809336544	5	1.36920882582138	21.56	3	0	1	2
363	1995	2	13	8	5	7	38.0391777690387	1	0.196546423467404	21.72	3	0	1	2
363	1995	2	13	8	5	7	203.081015823078	4	3.1426731850166	21.72	3	0	1	2
363	1995	2	13	8	5	7	175.04183805404	3	1.5524609090507	21.72	3	0	1	2
364	1995	2	13	10	8	4	326.765595517081	7	0.820178852309773	20.6	4	0	1	3
364	1995	2	13	10	8	4	180.017241596684	4	1.97943325724375	20.28	4	0	1	3
364	1995	2	13	10	8	4	22.8304709654556	1	1.15007124014379	20.6	4	0	1	3
364	1995	2	13	10	8	4	15.355024673169	1	0.420895124174226	20.6	4	0	1	3
364	1995	2	13	10	8	4	61.4200986926762	4	0.113943224981972	23.32	3	0	1	3
367	1995	2	24	11	5	4	5.99181543076219	1	0.795590559185267	20.6	4	0	1	1
367	1995	2	24	11	5	4	10.9803570338293	1	1.1340172483587	20.76	4	0	1	1
367	1995	2	24	11	5	4	2.49508925845732	1	0.759324066663659	20.76	4	0	1	1
367	1995	2	24	11	5	4	153.754462922866	8	1.9825787642961	20.76	4	0	1	1
367	1995	2	24	11	5	4	54.9181543076219	3	4.98708367262444	20.44	4	0	1	1
367	1995	2	24	11	5	4	57.4017851691463	3	5.60618796430489	20.6	3	0	1	1
367	1995	2	24	10	5	4	74.8772314614329	1	5.93413849153028	20.76	3	0	1	1
367	1995	2	24	10	5	4	39.9345234460975	1	3.39482867914253	20.6	3	1	1	1
367	1995	2	24	10	5	4	1210.12647492104	16	2.60224020335845	20.44	3	1	1	1
367	1995	2	24	10	5	4	79.8690468921951	2	2.22310565034362	20.44	3	1	1	1
368	1995	2	24	8	8	7	26.0672583440728	1	4.44451713353548	21.08	7	0	1	2
368	1995	2	24	8	8	7	31.2213091352267	1	1.66813255187282	21.08	7	0	1	2
368	1995	2	24	7	8	7	106.697556577717	4	4.1850460266042	21.08	4	0	1	2
368	1995	2	24	7	8	7	12.9841284406525	1	3.6233960447159	21.08	4	0	1	2
367	1995	2	24	10	5	4	82.3690468921951	1	4.03245427222332	20.28	3	0	0	1
367	1995	2	24	10	5	4	49.4263388768597	3	2.18244077319124	20.28	3	0	0	1
367	1995	2	24	10	5	4	224.656248092012	3	2.14502310720189	20.28	3	0	0	1
367	1995	2	24	10	5	4	27.4508925845732	1	1.57058246863139	20.44	3	0	0	1
367	1995	2	24	10	5	4	39.9345234460975	3	3.59319975847231	20.44	3	0	0	1
367	1995	2	24	11	5	4	41.9361603599451	3	3.66221235919151	20.6	1	0	0	1
368	1995	2	24	7	8	7	109.324082704677	1	1.5330320104143	20.28	5	0	1	2
367	1995	2	24	11	5	4	26.9508925845732	2	0.0288950518048338	20.44	1	0	0	1
367	1995	2	24	11	5	4	9.98363086152438	1	0.0129012845328542	20.44	1	0	0	1
367	1995	2	24	12	5	4	4.99345234460975	2	2.6933056053629	20.28	1	0	0	1
369	1995	2	25	13	5	4	49.9181543076219	2	3.13912695943189	20.6	2	1	2	1
369	1995	2	25	15	5	4	4.49672617230488	1	0.395424396196564	20.6	4	4	2	1
370	1995	2	25	10	8	7	18.2371806945742	1	2.63321773909257	20.76	7	0	1	1
370	1995	2	25	10	8	7	301.904989769959	2	0.334840934851072	20.6	7	0	1	1
370	1995	2	25	10	8	7	101.444504323795	4	5.03923699642267	20.76	7	0	1	1
370	1995	2	25	12	8	7	28.6442837396497	1	3.66795966931919	20.6	5	7	1	1
370	1995	2	25	12	8	7	18.2371806945742	1	5.45088587260161	20.6	3	8	1	1
370	1995	2	25	11	8	7	28.6442837396497	1	2.26480872432385	21.24	3	8	1	1
370	1995	2	25	10	8	7	208.142060901511	5	3.69580511450693	21.08	3	8	1	1
370	1995	2	25	10	8	7	254.8255224102	4	4.75232235825772	20.92	3	8	1	1
370	1995	2	25	10	8	7	46.8814644342239	2	4.14439362461886	21.08	3	8	1	1
372	1995	3	16	7	5	4	1.49836308615244	1	0.586286976171139	19.48	3	0	2	2
372	1995	3	16	7	5	4	1.74918154307622	1	0.252274364049203	19.48	3	0	2	2
372	1995	3	16	8	5	4	8.98363086152438	1	4.19097203424366	19.48	3	0	3	2
372	1995	3	16	8	5	4	2.49672617230488	1	0.387764177447516	19.32	3	0	3	2
372	1995	3	16	8	5	4	59.9017851691463	3	5.01982229432019	19.48	3	0	3	2
372	1995	3	16	8	5	4	79.8690468921951	2	2.71390384267025	19.48	2	0	3	2
372	1995	3	16	9	5	4	59.9017851691463	1	2.95283679205651	19.32	2	0	3	2
372	1995	3	16	9	5	4	2.49672617230488	1	0.0260474359260642	19	3	1	3	2
373	1995	3	17	5	5	4	174.688986368963	4	2.54860441719678	20.12	1	6	3	2
373	1995	3	17	5	5	4	933.477670121768	16	4.35129009926484	19.8	1	6	3	2
373	1995	3	17	5	5	4	249.59077153811	10	2.33850396559603	20.12	1	6	3	2
373	1995	3	17	5	5	4	18.9672617230488	1	2.17229474997635	19.96	0	1	0	2
373	1995	3	17	5	5	4	6.49181543076219	1	1.42815594288864	19.48	0	1	0	2
373	1995	3	17	4	5	4	44.9345234460975	1	2.54438840463855	18.84	1	0	1	2
373	1995	3	17	5	5	4	179.672617230488	5	3.63001174364939	19.16	2	3	2	2
373	1995	3	17	5	5	4	209.672617230488	4	2.50102774506138	19.32	2	3	2	2
380	1995	3	21	8	5	4	229.639878953536	5	3.86248845616128	19.16	3	3	1	2
380	1995	3	21	8	5	4	74.9345234460975	2	1.75456148024576	18.68	3	3	1	2
380	1995	3	21	8	5	4	129.819939476768	3	3.00984252264679	19.32	3	3	1	2
382	1995	3	27	4	5	3	3.36234924673553	1	1.04540946737091	20.12	3	7	0	1
382	1995	3	27	5	5	3	89.6626465796141	1	4.50969171147104	19.96	2	5	0	1
382	1995	3	27	5	5	3	2.24156616449035	1	0.80710961039419	19.96	2	6	0	1
383	1995	3	28	10	5	3	61.4521063720522	7	1.01508292731878	18.36	2	7	1	3
131	1996	1	13	7	5	3	46.9352387010329	3	1.06273600715511	19.32	3	5	2	1
131	1996	1	13	7	5	3	19.9325293159228	2	1.38921005505512	19.48	3	5	2	1
152	1996	1	13	4	4	7	131.960281414448	2	4.11580544041536	19.8	3	7	1	1
152	1996	1	13	4	4	7	248.628830385063	4	4.84106408590661	19.32	3	7	1	1
131	1996	1	13	7	5	3	85.9548157571623	2	5.69592814165951	19.48	2	3	1	1
152	1996	1	13	5	4	7	261.343537433318	5	1.51464648477724	18.84	3	5	1	1
152	1996	1	13	5	4	7	45.7047774018671	1	0.837111304193333	19	3	5	1	1
131	1996	1	13	7	5	3	26.1234924673553	1	3.5388874429281	19.64	2	6	1	2
152	1996	1	13	4	4	7	273.546984692685	6	5.40065983723477	18.52	3	6	1	1
152	1996	1	13	4	4	7	253.271621387328	6	4.47707704328471	18.68	3	6	1	1
152	1996	1	13	4	4	7	22.8523887009336	1	1.54046700437917	18.84	3	6	1	1
152	1996	1	13	4	4	7	874.076807666652	25	3.71180870140653	18.6352	3	6	1	1
152	1996	1	13	4	4	7	25.3442041316958	1	1.0023869516809	19.64	3	6	1	1
131	1996	1	13	9	5	3	18.7078308224518	1	0.162551994394304	17.88	3	7	1	1
138	1996	1	21	1	5	7	33.4621523734618	2	3.32610747381001	20.12	3	7	0	2
138	1996	1	21	3	5	7	38.1007980855003	3	0.796590953314192	18.2	3	6	0	2
140	1996	1	23	7	5	7	25.3851269778848	1	0.713459432826323	19.32	8	0	3	2
140	1996	1	23	7	5	7	20.3851269778848	1	0.268126029938557	19.16	6	0	3	2
140	1996	1	23	7	5	7	48.1932285601927	1	1.87535718168726	19.16	6	0	3	2
140	1996	1	23	7	5	7	12.6540507911539	1	3.2339875705185	19.16	6	0	3	2
140	1996	1	23	8	5	7	43.1162031646157	1	5.33623644432205	19.16	5	1	1	2
140	1996	1	23	7	5	7	7.60783555380775	1	0.450303791899972	19.48	7	0	1	2
146	1996	2	2	5	4	7	48.1113828678146	1	3.63441101214428	19.16	2	3	2	1
146	1996	2	2	5	4	7	55.6720391249159	2	3.56100530650698	19.48	2	3	2	1
146	1996	2	2	4	4	7	240.556914339073	4	0.1605345797411	19.48	4	3	2	1
146	1996	2	2	4	4	7	309.243047469235	6	3.36181068015158	19.8	4	3	2	1
146	1996	2	2	4	4	7	45.7047774018671	1	0.0892835017652026	19.64	4	3	2	1
146	1996	2	2	4	4	7	116.668548970615	3	1.65102225811837	19.8	4	3	2	1
146	1996	2	2	4	4	7	30.4130449580349	1	0.711409804484121	19.64	4	8	2	1
146	1996	2	2	6	4	7	2.02753633053566	1	0.703177809502699	18.84	6	2	1	1
146	1996	2	2	4	4	7	20.2753633053566	1	0.161633638502108	19.64	5	6	1	1
125	1996	2	2	2	5	3	10.6039154112259	1	2.74029949522994	19.32	1	2	1	2
148	1996	2	3	12	4	7	7.62882422895316	3	0.495243504191348	17.56	2	0	2	2
127	1996	2	3	8	5	3	9.46626465796141	3	1.62392087032276	19.8	4	1	3	3
148	1996	2	3	10	4	7	25.4294140965105	2	2.53502262336266	19.16	6	0	2	2
127	1996	2	3	8	5	3	168.201800691873	5	1.34197319904851	19.8	4	0	3	3
128	1996	2	4	2	5	7	45.5391777690387	2	4.9481451182303	20.44	3	0	1	3
151	1996	2	6	4	4	3	260.025680688936	11	2.62598544697626	20.92	3	3	1	2
151	1996	2	6	4	4	3	39.7822158743802	1	1.04254089250514	20.76	4	6	1	2
129	1996	2	6	7	5	7	1763.14945672713	46	7.85129204946314	21.2365217391304	2	0	1	1
151	1996	2	6	4	4	3	83.3238626493574	1	0.414841080406044	20.6	4	6	1	2
151	1996	2	6	4	4	3	68.3729700647843	1	0.6437226584415	20.76	2	4	1	2
129	1996	2	6	7	5	7	873.668682358659	25	2.9682724361728	20.6	2	0	1	1
151	1996	2	6	4	4	3	370.629266549955	11	1.79054338604794	20.92	2	4	1	2
151	1996	2	6	4	4	3	32.3501850910011	2	2.02043781980448	20.92	2	4	1	2
129	1996	2	6	7	5	7	15.2310761867309	1	2.99374080209951	20.6	2	0	1	1
151	1996	2	6	4	4	3	258.671234201286	8	1.10026027967709	21.08	2	4	1	2
151	1996	2	6	4	4	3	64.7003701820021	4	3.53816701625076	21.08	2	4	1	2
129	1996	2	6	7	5	7	40.6162031646157	1	1.71216714179241	20.76	0	1	1	1
129	1996	2	6	7	5	7	243.697218987694	6	4.86073515737073	20.6	1	2	1	1
129	1996	2	6	9	5	7	91.3864571203853	2	3.40710148313132	19.64	5	6	1	1
153	1996	2	13	10	4	3	251.195787909	6	3.34695934802439	19.64	3	0	0	1
153	1996	2	13	10	4	3	207.654141134022	4	4.50275667824215	19.96	7	0	0	1
153	1996	2	13	11	4	3	33.5743850519284	1	2.65730227822917	19.64	6	0	0	1
154	1996	2	14	7	4	7	40.5507266107132	4	0.964607792613752	19.96	2	0	0	1
154	1996	2	14	7	4	7	35.3966758195593	1	1.68534263725808	19.8	2	0	0	1
154	1996	2	14	7	4	7	63.5735352412763	3	5.256337034963	19.8	2	0	0	1
154	1996	2	14	7	4	7	22.7671787361188	1	0.284178047599244	19.8	2	0	0	1
154	1996	2	14	7	4	7	111.514498179461	3	3.83351680425269	20.12	2	0	0	1
154	1996	2	14	7	4	7	126.721020658479	5	4.84193893523876	20.12	2	0	0	1
133	1996	2	14	4	5	3	80.9548157571623	3	0.299312037813049	20.12	3	0	1	2
133	1996	2	14	4	5	3	667.975879477685	20	2.93217169271889	20.28	3	0	1	2
154	1996	2	14	8	4	7	8.14422930806855	1	2.22647232122959	19.96	3	0	0	1
133	1996	2	14	4	5	3	168.117462336776	12	2.21180197004716	20.6	3	0	1	2
154	1996	2	14	8	4	7	101.462026491598	3	5.84072851170228	20.12	3	0	0	1
154	1996	2	14	8	4	7	129.383256018871	2	5.48892181030504	19.8	3	0	0	1
133	1996	2	14	4	5	3	110.870477402066	3	4.80587032581695	20.12	3	0	0	1
154	1996	2	14	8	4	7	263.920562828895	4	4.21961562199227	20.28	4	0	0	1
154	1996	2	14	7	4	7	685.060401239119	9	5.31944949582343	20.12	5	0	0	1
154	1996	2	14	7	4	7	278.530615554209	5	3.87727134942203	19.96	5	0	0	1
154	1996	2	14	7	4	7	227.842207290818	5	3.2814107278664	20.28	5	0	0	1
154	1996	2	14	7	4	7	476.300617746251	8	0.141099173934895	20.28	5	0	0	1
154	1996	2	14	7	4	7	101.376816526783	2	1.02802918048652	20.28	5	0	0	1
154	1996	2	14	7	4	7	230.419232686395	5	1.72950519988813	20.44	5	0	0	1
154	1996	2	14	7	4	7	324.746652744965	8	4.42430064380501	20.28	6	0	0	1
155	1996	2	16	10	4	7	27.836019562458	1	1.05446051831317	19.16	4	0	0	1
155	1996	2	16	12	4	7	30.4130449580349	1	4.64593071938167	19.64	2	0	0	1
155	1996	2	16	12	4	7	20.2753633053566	1	0.565975006445011	19.96	2	0	0	1
155	1996	2	16	12	4	7	60.8260899160698	1	3.50122104645813	19.96	2	0	0	1
155	1996	2	16	12	4	7	50.6884082633915	1	0.161088694945615	19.96	2	0	0	1
155	1996	2	16	12	4	7	55.8424590545455	1	3.41972391334834	19.96	2	0	0	1
155	1996	2	16	12	4	7	99.1406309904652	3	1.38050346242484	20.12	2	0	0	1
155	1996	2	16	11	4	7	179.901244352633	5	5.04460679970928	20.12	2	0	0	1
155	1996	2	16	11	4	7	27.836019562458	1	4.29566946146859	20.12	2	0	0	1
155	1996	2	16	11	4	7	78.6096377906643	2	0.775785149151101	20.28	2	0	0	1
155	1996	2	16	11	4	7	91.4095548037343	4	3.65823105321248	20.28	2	0	0	1
155	1996	2	16	11	4	7	32.9900703536119	1	2.66760042870111	20.12	4	0	0	1
155	1996	2	16	11	4	7	30.4130449580349	1	2.20698653025236	20.12	4	0	0	1
155	1996	2	16	11	4	7	60.8260899160698	3	1.95175165913856	20.12	4	0	0	1
155	1996	2	16	10	4	7	81.1014532214265	2	1.01222685032861	19.96	3	0	0	1
155	1996	2	16	10	4	7	5.06884082633915	1	1.20057787127474	20.76	3	0	0	1
155	1996	2	16	10	4	7	9.14095548037343	1	4.1530634166624	20.6	3	0	0	1
157	1996	2	17	15	4	7	27.9212295272727	1	2.61374681526532	18.68	3	0	0	2
136	1996	2	17	9	5	3	100.870477402066	3	5.36151691473834	20.6	4	0	0	1
136	1996	2	17	8	5	3	21.4156616449035	1	0.587331183494065	20.76	4	0	0	1
136	1996	2	17	8	5	3	31.1234924673553	1	0.773252113884931	20.6	4	0	0	1
136	1996	2	17	7	5	3	30.5195770561294	1	5.60108772834918	20.92	5	0	0	1
136	1996	2	17	8	5	3	22.4156616449035	1	4.70122692883979	20.6	5	0	1	1
136	1996	2	17	8	5	3	61.6430695234847	1	2.63884803589518	20.44	5	0	1	1
136	1996	2	17	8	5	3	70.3509003459365	1	1.39588428384326	20.6	5	0	1	1
136	1996	2	17	9	5	3	150.701800691873	4	5.43131337652212	20.44	5	0	1	1
160	1996	2	21	11	4	3	179.063386943618	4	5.32236254823106	21.24	4	5	1	1
160	1996	2	21	11	4	3	307.15309632888	5	2.94551265708939	21.24	4	5	1	1
160	1996	2	21	11	4	3	318.518220048486	8	3.35392433098918	21.4	4	5	1	1
160	1996	2	21	11	4	3	121.88187856281	4	2.40024721767926	21.72	2	6	1	1
160	1996	2	21	11	4	3	136.832771147383	7	0.0927129433363965	21.56	2	6	1	1
160	1996	2	21	10	4	3	114.406432270524	3	1.13501999299519	20.6	2	5	1	1
160	1996	2	21	10	4	3	287.874088372154	14	5.73963387767072	21	3	3	1	1
160	1996	2	21	10	4	3	223.829233679523	2	3.49083061287171	20.6	2	3	1	1
141	1996	2	25	1	5	7	87.1091656963082	4	5.77153504827061	21.88	6	3	3	2
178	1997	1	4	4	4	3	50.4049930868001	3	2.01834041013982	19.48	2	0	2	1
178	1997	1	4	4	4	3	164.19932537686	8	0.776962496833638	19.48	2	0	2	1
178	1997	1	4	4	4	3	144.351632948577	6	4.35699210710054	19.48	2	0	2	1
178	1997	1	4	4	4	3	98.318170742838	7	2.70622235272023	19.64	2	0	2	1
166	1997	1	4	3	5	7	3.57702539557696	1	0.225664806648099	19.64	1	0	1	1
166	1997	1	4	3	5	7	33.1162031646157	1	1.16796603761134	19.48	1	0	1	1
166	1997	1	4	3	5	7	58.2702539557696	2	3.46981159939874	19.56	1	0	1	1
166	1997	1	4	3	5	7	12.2156711076155	2	1.79367777862778	19.32	1	0	1	1
184	1997	1	13	10	4	3	53.4654929891185	2	1.9612157251007	19.32	5	6	2	0
184	1997	1	13	10	4	3	22.3829233679523	1	0.211372039989093	19.64	5	6	2	0
190	1997	1	18	4	4	3	2.36071233288797	1	0.228167515641549	21.08	5	1	2	1
191	1997	1	19	10	4	3	19.9084741407531	3	4.80240623516124	20.6	1	0	1	3
191	1997	1	19	10	4	3	2.23829233679523	1	1.8519671438437	20.76	1	0	0	1
191	1997	1	19	10	4	3	9.94989551948579	4	2.9701102697437	20.6	1	0	0	1
191	1997	1	19	10	4	3	2.23829233679523	1	2.91968755012254	20.76	1	0	0	1
191	1997	1	19	11	4	3	571.901914825896	7	2.83334032586462	20.44	3	0	0	1
191	1997	1	19	11	4	3	477.386590492562	6	0.712134984601376	20.28	3	0	0	1
191	1997	1	19	11	4	3	186.495417726998	3	1.28363761408793	20.12	3	0	0	1
167	1997	2	4	4	5	3	48.5391541122588	1	3.88840599555579	21.72	2	0	0	1
167	1997	2	4	4	5	3	851.963819216527	18	3.69999723628973	21.72	2	0	0	1
167	1997	2	4	4	5	3	89.6626465796141	4	1.30928861484641	21.88	2	0	0	1
167	1997	2	4	4	5	3	296.403601383746	7	0.81156993432554	21.88	2	0	0	1
167	1997	2	4	4	5	3	219.156616449035	5	2.49294312761136	22.04	2	0	0	1
167	1997	2	4	4	5	3	33.6234924673553	1	0.338156192019582	22.04	2	0	0	1
168	1997	2	5	7	5	3	97.1626465796141	1	0.643107415511511	25.08	1	6	0	1
168	1997	2	5	7	5	3	44.8313232898071	4	1.0742531861758	25.08	1	4	0	1
168	1997	2	5	7	5	3	54.7469849347106	1	1.09212981134059	24.76	1	4	0	1
168	1997	2	5	7	5	3	93.3704774020659	3	1.36074377246518	24.92	1	4	0	1
168	1997	2	5	7	5	3	71.0391541122588	2	4.44512083410876	23	1	4	0	1
180	1997	2	5	10	4	7	119.330784331007	7	3.9900931766364	23.32	3	4	1	1
168	1997	2	5	9	5	3	48.5391541122588	5	2.94617319508435	24.28	1	3	0	1
180	1997	2	5	10	4	7	10.1376816526783	1	0.422721435370173	22.84	3	4	1	1
180	1997	2	5	10	4	7	60.8260899160698	2	2.9005978364716	22.84	3	4	1	1
180	1997	2	5	10	4	7	38.1441211447658	3	1.58079286642461	23.16	4	6	0	1
180	1997	2	5	11	4	7	25.3442041316958	1	1.5940452891388	23	3	1	1	1
180	1997	2	5	11	4	7	48.1113828678146	1	0.750260509205184	22.84	3	1	1	1
180	1997	2	5	11	4	7	35.3966758195593	1	1.8495968227668	22.84	3	1	1	1
180	1997	2	5	11	4	7	55.6720391249159	1	1.24636027282411	22.68	3	1	1	1
180	1997	2	5	11	4	7	154.812670115381	3	3.64917556364102	22.68	3	1	1	1
168	1997	2	5	9	5	3	186.740954804132	6	4.00191990074768	23.96	3	1	1	1
168	1997	2	5	8	5	3	146.909631514325	4	2.8637317161633	23.96	3	1	1	1
180	1997	2	5	12	4	7	75.9474024302725	1	2.75966598677509	22.68	3	1	1	1
168	1997	2	5	8	5	3	22.4156616449035	1	4.59831699372871	24.44	3	1	1	1
168	1997	2	5	8	5	3	23.0195770561294	1	0.70155175173667	24.76	3	1	1	1
168	1997	2	5	7	5	3	115.870477402066	3	4.12660507281781	22.68	3	6	1	1
168	1997	2	5	7	5	3	68.0728894542974	7	0.708536325234542	23.64	3	6	1	1
168	1997	2	5	7	5	3	179.493969869421	15	2.31228894078525	23.96	3	6	1	1
168	1997	2	5	7	5	3	6.84548157571623	1	2.89589082891248	23.8	3	6	1	1
168	1997	2	5	8	5	3	157.597885280647	7	3.42076004218368	24.44	3	4	1	1
168	1997	2	5	8	5	3	67.2469849347106	3	3.54516601608664	23.8	3	4	1	1
168	1997	2	5	8	5	3	100.870477402066	3	2.57209870153768	23.48	3	4	1	1
170	1997	2	14	4	5	3	34.9156616449035	1	5.47626585446515	21.08	4	0	1	3
170	1997	2	14	4	5	3	11.2078308224518	2	4.49066741713822	20.92	3	0	2	2
186	1997	2	14	13	4	7	147.25201385828	4	5.57266096029077	19.96	3	0	2	3
186	1997	2	14	13	4	7	25.3442041316958	1	3.28738269157919	19.96	3	0	2	3
189	1997	2	17	7	4	3	124.373693993572	7	5.70508612656161	21.72	2	3	1	2
172	1997	2	17	10	5	7	12.7310761867309	1	2.77303388983359	20.6	3	0	1	2
172	1997	2	17	10	5	7	40.6162031646157	2	0.811146632236619	20.76	3	0	1	2
172	1997	2	17	10	5	7	8.12324063292314	1	0.454095414208314	20.6	3	0	1	2
189	1997	2	17	8	4	3	39.7822158743802	1	2.23452863336823	21.72	8	0	1	2
175	1997	2	19	15	5	7	22.8851269778848	1	5.09054981384363	21.56	3	0	1	2
175	1997	2	19	15	5	7	10.1540507911539	1	4.39036962756862	21.56	3	0	1	2
175	1997	2	19	15	5	7	17.8081015823078	1	5.52765439972583	22.2	3	0	1	2
175	1997	2	19	13	5	7	307.198549130195	14	3.23945223856721	22.4742857142857	2	0	0	2
175	1997	2	19	13	5	7	39.0391777690387	2	4.69742287910246	21.56	2	0	0	2
175	1997	2	19	13	5	7	38.1932285601927	1	3.15872895301173	22.2	1	0	0	1
175	1997	2	19	13	5	7	7.10783555380775	1	0.591177517529265	21.72	2	0	1	1
175	1997	2	19	13	5	7	22.8081015823078	1	2.1035333604529	22.04	2	0	1	1
175	1997	2	19	15	5	7	32.9621523734618	1	1.10564407553845	22.2	3	0	0	1
175	1997	2	19	15	5	7	7.62324063292314	1	2.32447384092884	21.72	1	0	0	2
194	1997	2	20	10	4	3	388.369769739317	12	4.19788391693705	23.72	1	0	1	1
176	1997	2	20	15	5	7	27.9621523734618	1	0.531155488463562	22.36	3	0	1	1
176	1997	2	20	15	5	7	38.0391777690387	1	4.12450119007057	22.68	3	0	1	1
176	1997	2	20	15	5	7	35.4621523734618	1	2.5772871542581	22.84	3	0	1	1
194	1997	2	20	11	4	3	131.849140285859	3	4.23149799188194	23	4	0	1	1
176	1997	2	20	15	5	7	83.6553809336544	3	2.69190416776513	22.84	3	0	1	1
194	1997	2	20	11	4	3	11.1914616839761	1	1.4982353652585	23	4	0	1	1
176	1997	2	20	14	5	7	22.8851269778848	1	4.98393527848747	23	3	0	1	2
176	1997	2	20	13	5	7	78.6553809336544	3	0.794904428188487	23.96	2	0	1	2
194	1997	2	20	12	4	3	363.023573730946	8	5.25517502998255	23	3	0	1	2
176	1997	2	20	13	5	7	33.6932285601927	3	2.75841744945689	23.32	2	0	1	2
176	1997	2	20	13	5	7	206.581015823078	14	1.27301048611956	23	2	0	1	2
194	1997	2	20	11	4	3	41.6619313246787	1	2.4793364038334	23.16	3	0	1	2
194	1997	2	20	11	4	3	33.5743850519284	1	0.0926987847481698	23.32	3	0	1	2
176	1997	2	20	13	5	7	8.65405079115392	1	2.93103325238937	23.16	2	0	1	2
194	1997	2	20	11	4	3	93.2477088634988	3	2.67373064435719	22.84	3	0	1	2
194	1997	2	20	11	4	3	36.0662004826906	1	4.25596601848496	23	3	0	1	2
176	1997	2	20	15	5	7	30.4621523734618	1	2.01611085832363	22.52	4	0	3	2
176	1997	2	20	15	5	7	43.1162031646157	1	1.58110875118832	22.68	4	0	3	2
182	1997	3	7	7	5	3	1.62078308224518	1	0.513299260937325	20.28	2	5	1	1
182	1997	3	7	7	5	3	18.7078308224518	5	0.724959486601892	19.96	2	5	1	1
182	1997	3	7	9	5	3	338.650586318456	6	3.99574194947164	20.76	3	5	1	2
182	1997	3	7	9	5	3	119.578308224518	4	0.775100217513691	20.6	3	5	1	2
182	1997	3	7	9	5	3	43.6234924673553	1	4.41569469690191	20.76	3	5	1	2
183	1997	3	11	11	5	3	21.4156616449035	1	0.78347320367427	20.44	6	2	1	1
183	1997	3	11	10	5	3	21.8286139046969	4	4.70368853074044	19.56	1	0	1	1
183	1997	3	11	10	5	3	30.4156616449035	2	3.04447124333185	19.48	2	0	1	1
183	1997	3	11	10	5	3	6.24156616449035	2	2.8580876757491	19.32	1	0	1	1
183	1997	3	11	11	5	3	3.12078308224518	1	1.95307330769898	19.48	1	1	1	1
183	1997	3	11	11	5	3	164.325293159228	5	2.83574430248988	19.8	2	3	2	1
183	1997	3	11	11	5	3	51.0391541122588	2	1.95769916973107	19.96	2	3	2	1
215	1998	1	12	13	4	3	6.59245701429295	1	2.8957424121398	19.48	2	0	1	2
202	1998	1	12	11	5	7	2.03081015823078	1	0.749455042874072	20.28	4	0	2	1
215	1998	1	12	13	4	3	6.09409392814051	1	2.98501068142577	20.28	4	0	1	1
215	1998	1	12	13	4	3	10.9466216917907	1	2.76975243041605	20.44	3	0	1	1
202	1998	1	12	10	5	7	123.425634889424	5	3.13490868591081	20.664	2	0	1	1
202	1998	1	12	10	5	7	37.9621523734618	1	4.99595696090453	20.6	2	0	1	1
202	1998	1	12	10	5	7	44.6932285601927	2	3.08834567075591	23	2	0	1	1
216	1998	1	13	7	4	3	19.8997910389716	2	5.35877687421361	20.92	2	0	0	1
216	1998	1	13	7	4	3	4.35416467749772	2	0.514152902688227	20.76	2	0	0	1
216	1998	1	13	7	4	3	13.6832771147383	1	0.950891050735131	20.76	2	0	0	1
203	1998	1	13	4	5	7	5.60783555380775	1	0.943878881083899	21.4	3	0	1	2
203	1998	1	13	4	5	7	246.166408829463	6	3.05987145988368	21.4	3	0	1	2
216	1998	1	13	7	4	3	152.133557516672	11	2.83030503843466	20.92	2	0	0	1
203	1998	1	13	4	5	7	8.15405079115392	2	1.27618186817208	21.56	3	0	1	2
203	1998	1	13	4	5	7	157.387787262886	3	4.13992050954941	21.4	3	0	1	2
203	1998	1	13	4	5	7	336.582345965579	3	4.07949164834973	21.4	3	0	1	2
203	1998	1	13	4	5	7	192.772914240771	1	5.29006653134465	21.4	3	0	1	2
203	1998	1	13	4	5	7	105.225368860924	8	5.33442550743517	21.46	2	2	0	1
203	1998	1	13	4	5	7	46.7240387184234	3	1.68320886077179	21.24	2	2	0	1
203	1998	1	13	4	5	7	13.6848609493847	1	2.46899050537282	21.08	2	2	0	1
203	1998	1	13	4	5	7	48.1932285601927	1	1.80957024883429	21.08	2	2	0	1
203	1998	1	13	4	5	7	157.464812658463	4	6.61016844528692	21.08	2	2	0	1
216	1998	1	13	8	4	3	25.4868387791782	1	1.77281304926608	20.92	8	1	1	1
216	1998	1	13	8	4	3	44.7658467359046	1	1.12057442086178	21.08	8	1	1	1
216	1998	1	13	8	4	3	44.0313267593482	3	5.18653469507204	21.08	8	1	1	1
216	1998	1	13	8	4	3	74.0121164156798	2	2.01472107413547	21.08	8	1	1	1
216	1998	1	13	8	4	3	198.228658006034	4	5.0962134458994	21.16	8	1	1	1
203	1998	1	13	6	5	7	38.0391777690387	1	1.99847149193737	20.6	3	2	1	2
216	1998	1	13	8	4	3	68.4163855736917	3	2.37625135630546	21.24	2	3	1	1
216	1998	1	13	8	4	3	71.5203009849176	2	4.52380394588696	21.24	2	3	1	1
216	1998	1	13	7	4	3	36.6783004631543	1	5.36668027160848	21.24	2	3	1	1
216	1998	1	13	7	4	3	28.4770172960928	2	0.822809608375041	21.08	2	3	1	1
205	1998	1	16	1	5	3	32.5	1	5.42410793835485	21.56	4	0	2	1
207	1998	1	23	9	5	3	99.5783082245176	1	3.0527316464236	19.96	3	6	2	3
207	1998	1	23	9	5	3	98.3704774020659	1	3.12898391118051	20.12	3	6	2	3
207	1998	1	23	9	5	3	44.8313232898071	1	0.733807209323541	19.96	3	6	2	3
207	1998	1	23	7	5	3	2.12078308224518	1	0.197217678372393	20.12	1	4	2	3
207	1998	1	23	7	5	3	7.48313232898071	1	1.17549307482078	20.12	1	4	2	3
220	1998	1	23	4	4	3	13.6832771147383	1	3.94057109458459	20.44	2	0	2	2
220	1998	1	23	4	4	3	60.285423792034	4	4.25018396586562	20.6	2	0	2	2
208	1998	1	29	13	5	3	1.62078308224518	1	0.350816052645309	18.84	0	0	1	2
209	1998	2	3	15	4	3	64.6395884695317	2	3.05693744323155	21.08	1	0	2	3
213	1998	2	10	4	4	3	181.642889963347	5	2.69370222955185	21.88	1	0	1	1
213	1998	2	10	4	4	3	42.0465575165199	1	2.21111520179028	21.72	1	0	1	1
200	1998	2	10	9	5	7	10.1540507911539	1	2.15073750453296	21.4	2	0	2	1
200	1998	2	10	9	5	7	17.8081015823078	1	0.444002922257048	21.24	2	0	2	1
213	1998	2	10	4	4	3	743.533270986135	2	4.5859178551055	21.48	1	0	1	1
200	1998	2	10	9	5	7	121.848609493847	4	4.35212412985082	21.44	2	0	2	1
213	1998	2	10	4	4	3	172.855556121167	1	0.372706854618527	21.72	1	0	1	1
200	1998	2	10	8	5	7	28.9621523734618	2	2.1256114527494	21.56	2	0	2	1
200	1998	2	10	8	5	7	25.3081015823078	1	0.964060638975389	21.4	2	0	2	1
213	1998	2	10	4	4	3	1895.46377956383	2	2.27977193164971	21.72	1	0	1	1
200	1998	2	10	8	5	7	86.3864571203853	2	4.91466344308521	21.48	2	0	2	1
200	1998	2	10	8	5	7	39.1162031646157	3	1.92340295091525	21.24	2	0	2	1
200	1998	2	10	8	5	7	15.2310761867309	1	1.14888790552697	21.24	2	0	2	1
213	1998	2	10	5	4	3	136.177255658012	2	0.847837792214967	22.36	2	0	1	1
200	1998	2	10	8	5	7	25.3851269778848	1	1.33801030350251	21.56	2	0	2	1
213	1998	2	10	5	4	3	379.285497294262	2	3.39523017743893	22.2	2	0	1	1
200	1998	2	10	8	5	7	57.8780895095774	2	3.99299216735978	21.56	2	0	2	1
200	1998	2	10	7	5	7	34.5853930063849	2	1.13540637363183	20.28	3	0	2	1
213	1998	2	10	5	4	3	213.861971956474	3	3.28591987047013	22.4133333333333	3	0	1	1
200	1998	2	10	8	5	7	66.0013301425005	2	2.58990354935288	21.56	4	1	1	1
200	1998	2	10	8	5	7	17.7310761867309	1	4.79960411281271	21.72	4	1	1	1
200	1998	2	10	9	5	7	30.4621523734618	1	1.81982385151222	21.56	4	1	1	1
214	1998	2	11	12	4	3	48.4818621275942	1	5.18160551614077	21.08	4	0	1	1
214	1998	2	11	12	4	3	16.1750925455005	1	2.79178064054563	20.92	2	0	1	1
214	1998	2	11	12	4	3	5.59573084198807	1	5.47307495963591	20.44	2	0	1	1
204	1998	2	13	4	5	3	33.6234924673553	1	2.14632940114086	21.56	1	2	2	3
204	1998	2	13	4	5	3	313.481909608263	4	3.23186381594676	21.24	2	0	2	2
204	1998	2	13	4	5	3	76.4548157571624	3	0.759810177429261	21.08	2	0	2	2
204	1998	2	13	4	5	3	301.150586318456	4	4.57414037567729	21.32	2	0	2	2
217	1998	2	13	3	4	7	8.11014532214265	1	0.358606945512602	21.72	1	0	3	3
217	1998	2	13	2	4	7	30.4130449580349	1	1.8167006727902	22.04	1	0	3	3
217	1998	2	13	2	4	7	45.7047774018671	1	1.3652321854453	22.04	1	0	3	3
217	1998	2	13	2	4	7	166.845697445118	6	4.05471242863504	21.8	1	0	3	3
217	1998	2	13	2	4	7	106.530867317937	2	1.8606624994111	21.88	1	0	3	3
206	1998	2	21	11	5	3	1.12078308224518	1	0.919181140933979	21.24	3	2	3	3
206	1998	2	21	11	5	3	1.62078308224518	1	0.765068881461721	21.4	3	2	3	3
206	1998	2	21	11	5	3	2.24156616449035	1	1.20747091498522	21.24	2	2	3	3
206	1998	2	21	10	5	3	249.760531860261	4	4.75343048236332	21.08	2	2	3	2
219	1998	2	21	9	4	7	35.3966758195593	1	2.9276059852484	21.88	3	1	3	2
219	1998	2	21	9	4	7	35.4818857843741	1	0.141741563078678	21.88	2	3	3	2
206	1998	2	21	11	5	3	17.4156616449035	1	1.88664048884376	20.76	3	2	2	2
206	1998	2	21	11	5	3	10.9662646579614	1	1.38641391062692	21.08	3	2	2	2
219	1998	2	21	7	4	7	154.642250185752	3	3.31907510846172	21.4	3	0	3	2
206	1998	2	21	12	5	3	25.5195770561294	1	3.01136261044905	20.6	3	2	2	2
206	1998	2	21	12	5	3	18.7078308224518	1	4.28212294289805	20.6	3	2	2	2
219	1998	2	21	7	4	7	30.4130449580349	1	2.08620655546318	21.4	3	0	3	2
219	1998	2	21	8	4	7	20.2753633053566	1	0.392440110676011	21.4	4	0	2	2
206	1998	2	21	12	5	3	86.0391541122588	2	3.73627546393683	19.8	3	0	3	3
206	1998	2	21	11	5	3	1.62078308224518	1	0.573887003264119	20.76	3	0	3	3
210	1998	3	3	4	4	3	401.711836171121	21	5.57980620861733	21.4838095238095	3	0	1	1
210	1998	3	3	4	4	3	61.955031657273	6	4.02678934491253	21.32	3	0	1	1
210	1998	3	3	4	4	3	1.11914616839761	1	0.273149576988623	21.24	3	0	1	1
210	1998	3	3	6	4	3	60.285423792034	2	2.20678423472736	21.88	3	0	1	1
210	1998	3	3	6	4	3	33.5743850519284	1	4.71020114677587	21.56	3	7	1	1
244	1998	3	9	9	5	7	15	1	0.550786295945967	20.92	7	0	3	2
212	1998	3	9	12	4	3	8.46348936280997	2	1.35646523077711	20.12	7	0	2	1
212	1998	3	9	12	4	3	3.35743850519284	1	0.329937227752139	19.96	7	0	2	1
212	1998	3	9	12	4	3	37.4475528468367	5	0.988451884613835	19.96	7	0	2	1
212	1998	3	9	12	4	3	15.1783663731957	5	1.29450143134098	20.024	7	0	2	1
212	1998	3	9	12	4	3	4.5990046696832	1	0.378046736513567	19.96	9	0	2	1
212	1998	3	9	12	4	3	3.35743850519284	1	0.738959782261461	20.12	9	0	2	1
242	1998	3	10	15	5	7	6.54621523734618	1	2.7299879475477	20.28	3	0	1	2
225	1999	1	9	8	10	9	22	1	4.22304419992433	20.92	4	0	0	0
225	1999	1	9	8	10	9	20	1	0	20.76	4	0	0	0
225	1999	1	9	8	10	9	15	1	1.77816388304298	20.76	4	0	0	0
225	1999	1	9	7	10	9	30	2	2.11388958946709	21.72	4	0	0	0
225	1999	1	9	7	10	9	8	1	0.19741595037003	22.2	4	0	0	0
225	1999	1	9	10	10	9	5.5	1	3.60310709371222	21.88	7	0	0	0
225	1999	1	9	10	10	9	135	7	3.10988668226393	21.4	7	0	0	0
237	1999	1	12	4	4	6	29.9017851691463	1	1.28022474830365	19.96	2	1	2	2
237	1999	1	12	4	4	6	39.8690468921951	1	0.82041036555372	19.96	2	1	2	2
239	1999	1	15	12	4	6	4.98363086152438	1	0	19.32	2	0	1	3
239	1999	1	15	11	4	6	19.9345234460975	1	3.35926006234436	19.48	2	0	1	3
229	1999	1	15	14	10	9	40	2	5.3369011183991	18.84	8	0	0	1
222	1999	2	1	10	10	6	7.5	1	2.09041272155348	19.8	2	1	0	0
222	1999	2	1	10	10	6	16.5	1	2.68556207783552	19.8	2	1	0	0
232	1999	2	1	13	4	9	2.99017851691463	1	0.67116854985667	18.52	3	3	0	0
232	1999	2	1	13	4	9	10.4656248092012	5	4.80075483924756	18.52	3	3	0	0
232	1999	2	1	13	4	9	0.498363086152438	1	0.937848915298053	18.52	3	3	0	0
232	1999	2	1	13	4	9	14.9508925845732	4	2.47172944944469	18.36	3	3	0	0
232	1999	2	1	13	4	9	3.98690468921951	2	3.66974489552728	18.28	3	3	0	0
236	1999	2	11	3	4	6	89.7053555074389	1	2.05564145984787	19.32	5	7	0	1
228	1999	2	14	9	10	9	993	21	4.23586958378258	20.1352380952381	3	6	1	1
228	1999	2	14	9	10	9	40	1	0	19.8	3	6	1	1
228	1999	2	14	9	10	9	25	1	0.146245202693308	19.96	3	6	1	1
238	1999	2	14	12	4	6	0.498363086152438	1	0	19.64	3	0	1	2
238	1999	2	14	12	4	6	0.498363086152438	1	0.86107685868219	19.64	3	0	1	2
238	1999	2	14	12	4	6	26.4132435660792	1	4.04823771941297	19.8	3	0	1	2
238	1999	2	14	12	4	6	49.8363086152438	2	1.31559340416621	19.8	3	0	1	2
238	1999	2	14	12	4	6	22.9247019630122	2	5.3927019349449	19.72	3	0	1	2
230	1999	2	20	11	10	9	1.5	1	0	19.96	4	0	1	1
230	1999	2	20	11	10	9	1.5	1	0	19.8	3	0	1	1
230	1999	2	20	8	10	9	1	1	0	20.12	2	0	1	1
240	1999	2	20	4	4	6	0.498363086152438	1	0.0380609899490131	20.44	5	4	0	1
240	1999	2	20	4	4	6	4.98363086152438	1	1.18927762656991	20.76	6	6	0	1
240	1999	2	20	4	4	6	3.98690468921951	1	0.648144806229649	20.76	6	6	0	1
240	1999	2	20	4	4	6	0.498363086152438	1	0	20.76	6	6	0	1
231	1999	2	22	9	10	6	10	1	2.45655211220309	21.08	4	2	0	0
241	1999	2	22	9	4	9	299.017851691463	10	2.39952615416561	20.824	3	7	0	1
241	1999	2	22	8	4	9	179.410711014878	7	4.01709754238972	20.5542857142857	3	7	0	1
241	1999	2	22	8	4	9	78.2430045259328	5	5.70533993933705	20.248	2	3	0	1
241	1999	2	22	8	4	9	0.996726172304877	1	0	20.44	2	7	0	1
241	1999	2	22	8	4	9	1.99345234460975	2	0	20.44	2	7	0	1
241	1999	2	22	7	4	9	2.99017851691463	1	0	20.44	2	7	0	1
223	1999	3	4	4	10	6	3	1	1.07706067438947	21.08	4	3	2	1
223	1999	3	4	4	10	6	0.5	1	2.60609281298019	21.08	4	3	2	1
233	1999	3	4	8	4	9	279.083328245366	10	3.07534343517148	21.672	3	5	0	1
233	1999	3	4	8	4	9	403.674099783475	9	2.73908137848959	21.6666666666667	3	5	0	1
224	1999	3	5	15	10	6	7.5	1	1.56480879253709	18.52	7	0	1	1
224	1999	3	5	15	10	6	1	1	0.34627225718248	19	5	0	0	1
224	1999	3	5	13	10	6	8.5	1	4.54256968757062	18.68	2	3	1	0
224	1999	3	5	13	10	6	8.5	1	0.456448418180363	19	3	0	0	1
84	2000	1	9	12	4	1	9.96726172304877	1	3.14369289749321	19.16	2	0	0	0
84	2000	1	9	8	4	1	24.9181543076219	1	2.3614225762934	19.32	5	0	1	0
84	2000	1	9	8	4	1	19.9345234460975	1	1.85965548689579	19.32	5	0	1	0
84	2000	1	9	9	4	1	59.8035703382926	1	0.756997704019077	19.32	5	0	1	0
84	2000	1	9	9	4	1	44.8526777537195	1	1.91717495241279	19.96	3	0	1	0
84	2000	1	9	9	4	1	59.8035703382926	2	4.14938945372875	19.32	4	0	1	0
84	2000	1	9	8	4	1	34.8854160306707	1	4.20942435692265	19.32	5	0	1	0
84	2000	1	9	7	4	1	14.9508925845732	2	1.43915227833058	19.64	5	3	1	0
86	2000	1	10	5	10	2	10	1	0.806426753947097	21.08	3	0	0	0
87	2000	1	10	7	4	1	413.641361506524	17	5.36699777613883	20.0164705882353	4	0	1	0
86	2000	1	10	5	10	2	10	1	0.025216297286953	21.4	3	0	0	0
87	2000	1	10	7	4	1	84.7217246459145	12	3.14302890488872	19.8	4	0	1	0
87	2000	1	10	8	4	1	29.9017851691463	4	2.36527205203109	19.92	4	0	1	0
86	2000	1	10	4	10	2	20	1	3.90154879177187	21.08	4	1	0	0
87	2000	1	10	8	4	1	47.8428562706341	4	1.57846373977729	20.04	3	0	1	0
87	2000	1	10	8	4	1	20.9312496184024	2	0.797149104805248	19.8	3	0	1	0
87	2000	1	10	8	4	1	11.9607140676585	1	2.5173843178922	20.12	2	0	1	0
87	2000	1	10	8	4	1	325.929458343695	10	7.95250432203842	19.88	2	0	1	0
87	2000	1	10	9	4	1	74.7544629228658	2	4.3085826987521	20.12	2	0	1	0
87	2000	1	10	9	4	1	229.247019630122	6	2.32576971037373	20.36	2	0	1	0
87	2000	1	10	9	4	1	49.8363086152438	2	0.242304234341224	20.6	2	0	1	0
87	2000	1	10	9	4	1	1.99345234460975	1	2.14194065467355	20.6	3	1	1	0
86	2000	1	10	3	10	2	30	1	4.18408004369608	20.76	4	4	0	0
89	2000	2	1	8	10	1	40	1	4.01617831578256	20.92	4	6	0	1
89	2000	2	1	8	10	1	120	5	0.834479357926362	21.08	3	6	0	1
89	2000	2	1	8	10	1	10	1	0.116874325828895	21.08	3	6	0	1
89	2000	2	1	8	10	1	50	2	2.89226426254405	21.24	3	6	0	1
89	2000	2	1	8	10	1	25	2	2.75789458783797	21.4	3	6	0	1
117	2000	2	4	10	10	1	40	1	2.76522696391471	20.44	3	3	3	2
117	2000	2	4	10	10	1	32.5	1	2.29352449335229	20.44	3	3	3	2
117	2000	2	4	10	10	1	30	1	0.100814354033325	20.28	3	3	2	2
117	2000	2	4	11	10	1	35	1	1.92940622692325	19.32	2	3	2	2
118	2000	2	4	7	4	2	69.7708320613414	1	2.47512344688048	19.64	2	4	1	1
118	2000	2	4	7	4	2	39.8690468921951	1	3.36766593636329	21.08	2	4	1	1
118	2000	2	4	7	4	2	24.9181543076219	1	3.40265789886929	21.08	2	4	1	1
118	2000	2	4	7	4	2	49.8363086152438	2	0.227437611666147	19.64	2	4	1	1
118	2000	2	4	7	4	2	69.7708320613414	1	0.606708406175345	19.8	2	7	1	1
117	2000	2	4	11	10	1	10	1	0.521308802972166	19.8	2	5	0	2
123	2000	2	18	5	10	1	7	2	1.38441481047643	21.24	3	6	1	0
123	2000	2	18	4	10	1	5	1	2.87252242875796	21.56	2	8	0	0
96	2000	3	1	4	10	2	195	4	5.07398017863431	23	4	0	0	0
96	2000	3	1	4	10	2	74	3	0.760920246331412	22.68	3	0	0	0
97	2000	3	1	12	4	1	12.459077153811	1	1.90622795143641	21.88	6	0	0	1
97	2000	3	1	11	4	1	117.115325245823	3	0.922887381945744	22.04	5	0	0	1
97	2000	3	1	11	4	1	199.345234460975	3	1.91134967580723	22.04	4	0	0	1
97	2000	3	1	11	4	1	204.3288653225	5	3.69906334473917	22.2	6	0	0	1
97	2000	3	1	11	4	1	44.8526777537195	1	0.598719453296073	22.2	6	0	0	1
96	2000	3	1	4	10	2	107.5	7	0.735626684249899	22.68	4	0	0	0
97	2000	3	1	11	4	1	89.7053555074389	2	0.15800279588698	22.2	6	0	0	1
97	2000	3	1	11	4	1	323.936005999085	7	2.54517198661612	22.2	6	0	0	1
97	2000	3	1	11	4	1	218.283031734768	5	3.11319718094208	22.2	6	0	0	1
97	2000	3	1	11	4	1	18.9377972737927	1	3.53107758300701	22.04	4	0	0	1
97	2000	3	1	11	4	1	7.47544629228658	1	0.784620465566258	22.36	4	0	0	1
97	2000	3	1	11	4	1	0.498363086152438	1	0.0417525450406136	22.36	3	0	0	1
97	2000	3	1	11	4	1	12.459077153811	1	1.47287487511772	22.52	3	0	0	1
96	2000	3	1	7	10	2	21	6	0.895764948705592	23	2	0	0	0
96	2000	3	1	7	10	2	342	16	4.80898320119295	23.08	2	0	0	0
97	2000	3	1	10	4	1	54.8199394767682	1	0.657285810824976	22.36	2	0	0	1
96	2000	3	1	7	10	2	5	1	2.14406551124352	23	2	0	0	0
97	2000	3	1	10	4	1	8.97053555074389	1	3.6578596232798	22.36	2	0	0	1
96	2000	3	1	9	10	2	50	1	4.80989301971072	22.2	3	0	0	0
97	2000	3	1	10	4	1	74.7544629228658	1	5.71604855376645	22.84	2	0	0	0
97	2000	3	1	11	4	1	2.49181543076219	1	0.108362691358552	22.68	2	0	0	0
97	2000	3	1	11	4	1	89.7053555074389	1	3.4829773363774	22.2	3	0	0	0
101	2000	3	10	12	4	1	27.4099697383841	1	4.28758748203479	20.92	3	0	0	0
101	2000	3	10	12	4	1	44.8526777537195	1	1.1081836190236	21.08	3	0	0	0
101	2000	3	10	12	4	1	8.97053555074389	1	3.55612758539196	20.76	2	0	0	0
102	2000	3	10	14	10	2	5	1	2.28079621524706	21.08	2	0	0	1
102	2000	3	10	14	10	2	10	5	5.79137841666263	20.44	2	0	0	1
102	2000	3	10	15	10	2	4	1	1.18388235641808	20.28	1	0	0	1
104	2000	3	11	14	4	2	0.996726172304877	1	0.828399756425943	23.64	2	2	0	0
104	2000	3	11	14	4	2	0.996726172304877	1	0.0988109115690823	23	3	3	0	0
104	2000	3	11	14	4	2	17.9410711014878	3	1.55719895541242	22.8933333333333	4	3	0	0
104	2000	3	11	12	4	2	29.9017851691463	2	1.8208037381564	22.2	9	4	1	1
104	2000	3	11	11	4	2	3.98690468921951	1	4.67268238251525	21.72	3	4	0	0
104	2000	3	11	10	4	2	39.8690468921951	2	1.05430943854193	21.48	2	3	0	0
800	2005	1	9	5	4	11	15.4492556707256	2	4.51212763448587	20.04	1	0	1	1
800	2005	1	9	5	4	11	41.8624992368048	4	3.51452683991127	20.2	1	0	1	1
800	2005	1	9	5	4	11	135.554759433463	11	5.25062480531854	20.12	1	0	1	1
800	2005	1	9	3	4	11	0.498363086152438	1	3.92617862587143	20.28	2	0	1	1
801	2005	1	10	8	4	11	315.962196620646	8	7.78229852653081	20.16	0	0	1	1
801	2005	1	10	5	4	11	397.693742749646	17	5.44381266913912	19.96	3	0	1	1
801	2005	1	10	5	4	11	24.9181543076219	1	0.0108852509153391	19.96	3	0	1	1
801	2005	1	10	5	4	11	134.558033261158	4	5.56627710908366	19.96	3	0	1	1
801	2005	1	10	4	4	11	194.361603599451	2	1.60689131978607	20.44	1	0	1	1
801	2005	1	10	4	4	11	152.499104362646	4	4.39668568631292	20.6	1	0	1	1
801	2005	1	10	4	4	11	79.7380937843901	1	2.16821444111557	20.76	1	0	1	1
801	2005	1	10	5	4	11	97.6791648858779	6	2.26858005671606	20.12	2	3	1	1
801	2005	1	10	5	4	11	156.486009051866	5	4.83353570047676	20.152	2	3	1	1
801	2005	1	10	5	4	11	44.8526777537195	2	0.207059550389104	20.12	2	3	1	1
804	2005	1	22	10	4	11	99.8406132946842	3	2.68557896145398	19.64	3	8	1	2
804	2005	1	22	8	4	11	277.783448835383	6	5.59910728211208	19.32	5	2	0	2
806	2005	1	25	5	4	11	16.2961283016858	1	3.14234249102988	20.12	6	0	2	1
807	2005	1	29	4	4	11	19.0172596751779	1	2.76212354427116	20.44	3	1	1	1
807	2005	1	29	4	4	11	68.8229083511551	1	2.93890404973992	20.28	3	1	1	1
807	2005	1	29	9	4	11	36.4599676905133	1	1.10321782901027	20.44	3	1	2	1
807	2005	1	29	9	4	11	30.7883890007992	1	0.175717251426511	20.28	3	1	2	1
807	2005	1	29	8	4	11	0.950862983758897	1	0.774177631226017	20.44	3	1	2	1
807	2005	1	29	7	4	11	14.2629447563835	1	2.51834562231004	20.44	3	4	2	1
807	2005	1	29	7	4	11	1.90172596751779	1	0.476227292696421	20.6	4	1	1	1
808	2005	1	30	9	4	11	1.90172596751779	2	0.189584738244795	20.28	1	0	0	1
808	2005	1	30	8	4	11	0.950862983758897	1	0	20.28	1	0	0	1
808	2005	1	30	8	4	11	0.950862983758897	1	0	20.28	1	0	0	1
808	2005	1	30	8	4	11	1.90172596751779	1	4.02889633647707	20.28	1	0	0	1
808	2005	1	30	8	4	11	0.475431491879448	1	0	20.44	1	0	0	1
808	2005	1	30	8	4	11	0.475431491879448	1	0	20.28	1	0	0	1
808	2005	1	30	8	4	11	0.475431491879448	1	0	20.28	1	0	0	1
808	2005	1	30	8	4	11	0.475431491879448	1	0	20.44	1	0	0	1
808	2005	1	30	8	4	11	1.90172596751779	1	0	20.44	1	0	0	1
808	2005	1	30	8	4	11	0.950862983758897	1	0	20.44	1	0	0	1
808	2005	1	30	8	4	11	68.1594884743787	2	1.56473084318206	20.44	1	0	0	1
808	2005	1	30	8	4	11	47.5431491879448	1	0.0843890559085062	20.44	1	0	0	1
808	2005	1	30	8	4	11	0.950862983758897	1	0	20.44	1	0	0	1
808	2005	1	30	8	4	11	32.8215725461016	2	1.18375921474049	20.44	1	0	0	1
808	2005	1	30	8	4	11	61.8060939443283	1	2.98188704035363	20.44	1	0	0	1
808	2005	1	30	8	4	11	54.3306476520417	1	4.11343081443886	20.44	1	0	0	1
808	2005	1	30	7	4	11	0.475431491879448	1	0	20.6	1	0	0	1
808	2005	1	30	7	4	11	71.0854078391874	2	4.75203364469654	20.6	1	0	1	1
808	2005	1	30	10	4	11	91.1665921123488	6	4.71978706521	20.28	3	0	2	1
808	2005	1	30	10	4	11	260.484462373538	5	2.15155181580544	20.28	3	0	2	1
808	2005	1	30	10	4	11	334.376595975456	4	0.246022827742903	20.28	3	0	2	1
808	2005	1	30	10	4	11	66.3310929203929	2	0.670533283018238	20.28	3	0	2	1
808	2005	1	30	10	4	11	57.0517790255338	1	0.526424675707129	20.28	3	0	2	1
808	2005	1	30	11	4	11	0.475431491879448	1	0	20.44	1	0	2	1
808	2005	1	30	11	4	11	1.90172596751779	1	0.485116008564899	20.28	1	0	2	1
808	2005	1	30	11	4	11	0.950862983758897	1	0	20.28	1	0	2	1
808	2005	1	30	11	4	11	2.85258895127669	1	0	20.28	1	0	2	1
808	2005	1	30	11	4	11	18.0205335028731	1	1.59006475226765	20.12	1	0	2	1
808	2005	1	30	11	4	11	100.987193008334	4	6.34236302916875	20.24	1	0	2	1
808	2005	1	30	11	4	11	9.50862983758897	1	1.79816308390103	20.12	1	0	2	1
808	2005	1	30	11	4	11	220.370896289334	7	4.33174879591644	20.12	1	0	2	1
808	2005	1	30	11	4	11	212.140303743179	6	4.90117535903985	20.28	1	0	2	1
808	2005	1	30	11	4	11	165.285102383424	4	4.94582528682044	20.12	1	0	2	1
808	2005	1	30	11	4	11	10.0069929237414	2	3.40484907279995	20.12	1	0	2	1
808	2005	1	30	11	4	11	14.2629447563835	1	2.02553876200097	20.12	1	0	2	1
808	2005	1	30	12	4	11	3.30508884888315	1	0.611217362809764	19.8	3	0	1	1
809	2005	1	31	10	4	11	18.112259879965	1	1.66366803504377	20.28	3	0	1	2
809	2005	1	31	13	4	11	29.013584980353	2	2.58966171477028	19.8	2	0	1	2
809	2005	1	31	14	4	11	28.7552054554968	1	1.12134744206822	19.8	6	3	1	2
812	2005	2	10	4	4	11	188.7967010954	2	0.806049371571979	20.44	2	7	0	2
812	2005	2	10	4	4	11	197.406463125629	3	2.88231861495867	20.28	2	7	0	2
812	2005	2	10	7	4	11	241.782113030329	2	2.64515870838041	20.2	2	0	0	2
812	2005	2	10	7	4	11	9.50862983758897	1	1.68954926961161	20.44	1	1	0	2
812	2005	2	10	8	4	11	286.634790784048	3	4.25448540152555	19.4266666666667	1	4	0	2
812	2005	2	10	9	4	11	16.7547601871456	1	3.6826320931214	20.12	1	2	1	2
813	2005	2	13	10	4	11	69.4588610029455	3	5.81475811582943	20.6	3	0	0	1
813	2005	2	13	10	4	11	67.0190407485826	1	5.8742187969308	20.76	5	0	1	1
814	2005	2	14	13	4	11	55.0185954802314	2	4.58323037515591	19.96	3	0	0	1
815	2005	2	20	8	4	11	130.399686352753	3	3.84690513353073	20.12	3	7	2	2
815	2005	2	20	8	4	11	26.2633900247346	1	1.45370769782221	20.12	3	6	2	2
815	2005	2	20	8	4	11	45.2806496999125	1	1.411883050721	20.28	3	6	2	2
815	2005	2	20	8	4	11	76.6071329875568	2	4.27611474823978	19.96	3	6	2	2
820	2005	3	27	8	4	11	1.90172596751779	1	0.904714339891601	20.44	8	0	0	1
820	2005	3	27	11	4	11	64.2979093750905	1	4.11679881124663	19.96	9	0	1	1
820	2005	3	27	10	4	11	28.5258895127669	1	2.68537982633458	19.8	5	0	1	1
824	2006	1	16	7	4	11	0.498363086152438	1	0	22.36	8	0	1	1
824	2006	1	16	7	4	11	0.498363086152438	1	0	22.2	5	0	1	1
824	2006	1	16	8	4	11	24.9181543076219	1	4.8565818592274	21.24	5	0	1	1
824	2006	1	16	6	4	11	49.8363086152438	1	0.341126179177367	21.24	7	0	1	1
824	2006	1	16	6	4	11	104.656248092012	3	3.16146567688712	21.56	7	0	1	1
824	2006	1	16	6	4	11	24.9181543076219	1	0.865198110026462	21.24	7	0	1	1
824	2006	1	16	5	4	11	51.8297609598536	2	2.09368395969624	21.08	7	0	1	1
824	2006	1	16	4	4	11	39.8690468921951	1	2.86089745634119	21.72	6	0	1	1
824	2006	1	16	4	4	11	34.8854160306707	1	3.6960444439683	21.56	6	0	1	1
824	2006	1	16	4	4	11	49.8363086152438	2	3.977866503855	21.72	6	0	1	1
825	2006	1	19	11	4	11	121.579004343354	3	2.31726937856186	21.24	7	1	1	2
825	2006	1	19	11	4	11	167.477210731497	4	5.63254128641247	21.2	7	1	1	2
825	2006	1	19	11	4	11	35.7720198623236	1	4.20973202230662	21.4	6	1	1	2
825	2006	1	19	10	4	11	957.849138226457	7	2.308495187412	22.68	5	1	1	2
825	2006	1	19	10	4	11	97.5781138066519	2	0.70368571717666	22.68	5	1	1	2
825	2006	1	19	10	4	11	85.1190366528409	1	0.20314169374498	22.68	5	1	1	2
825	2006	1	19	8	4	11	26.2633900247346	1	1.48227741601003	21.4	8	1	1	2
826	2006	1	21	13	4	11	4.98363086152438	1	1.68216902876017	25.24	3	0	1	1
826	2006	1	21	13	4	11	269.116066522317	3	4.65377034624856	23.32	2	0	1	1
826	2006	1	21	13	4	11	48.4481489831578	5	0.642221688292403	23	2	0	1	1
826	2006	1	21	10	4	11	3.98690468921951	1	1.30212938770345	23.32	1	0	1	1
826	2006	1	21	10	4	11	406.807239531757	5	2.1095807006224	24.76	1	0	1	1
826	2006	1	21	10	4	11	23.27321150782	2	1.17201472003327	24.6	1	0	1	1
826	2006	1	21	10	4	11	491.528964177671	8	5.0072904554226	24.26	1	0	1	1
828	2006	2	10	8	4	11	112.727662394688	1	3.95993948457159	19.8	4	8	1	3
828	2006	2	10	8	4	11	132.203553955326	1	3.33166192457121	20.12	4	8	1	3
832	2006	2	18	1	4	11	23.7715745939724	1	2.03535309130437	21.72	4	4	1	1
833	2006	2	23	4	4	11	50.034964618707	1	2.66658625475944	20.92	9	0	1	1
835	2006	3	8	9	4	11	0.498363086152438	1	0.581121160824004	20.44	4	4	1	1
835	2006	3	8	7	4	11	33.5095203742913	1	2.16490435896002	20.12	6	0	1	1
835	2006	3	8	8	4	11	325.785229908787	7	6.45535820985309	20.12	5	0	2	1
835	2006	3	8	8	4	11	107.545375529701	3	2.12149239837615	20.12	5	0	2	1
835	2006	3	8	8	4	11	1.99345234460975	1	3.47395172433745	20.28	5	0	2	1
836	2006	3	9	11	4	11	1.90172596751779	1	0	20.28	4	0	1	2
836	2006	3	9	11	4	11	1.90172596751779	1	1.51507268300321	19.96	4	0	1	2
836	2006	3	9	11	4	11	1.90172596751779	1	0.910616874167259	19.96	5	0	1	2
836	2006	3	9	11	4	11	2.99017851691463	1	0	19.96	5	0	1	2
836	2006	3	9	11	4	11	0.950862983758897	1	0	20.12	5	0	1	2
836	2006	3	9	11	4	11	4.75431491879448	1	1.98320794274233	20.12	6	0	1	2
837	2006	3	17	5	4	11	0.498363086152438	1	0	20.76	3	8	0	1
837	2006	3	17	5	4	11	0.498363086152438	1	0	20.92	3	8	0	1
837	2006	3	17	5	4	11	1.99345234460975	1	0	20.92	3	8	0	1
837	2006	3	17	5	4	11	1.99345234460975	1	0.015939132413966	20.76	3	8	0	1
841	2007	1	8	6	4	11	33.5095203742913	1	1.61839972744326	19.48	5	8	1	1
844	2007	1	19	8	4	11	143.546711334754	3	1.27952982098115	20.44	5	3	1	2
844	2007	1	19	8	4	11	322.177494703642	6	4.90563052034903	20.36	5	3	1	2
844	2007	1	19	8	4	11	93.741062658777	2	2.27293320767072	20.44	5	3	1	2
844	2007	1	19	8	4	11	175.680336052666	3	3.6637466355734	20.6	5	3	1	2
844	2007	1	19	7	4	11	62.0354098870582	1	3.36386494672453	20.92	4	3	1	2
845	2007	1	23	14	4	11	0.498363086152438	1	0.00739590158493326	19.8	4	0	1	1
846	2007	1	25	10	4	3	174.691856062558	3	5.5897573010196	20.92	2	0	1	2
846	2007	1	25	10	4	3	8.08754627275027	1	1.07760296084677	20.76	2	0	1	2
846	2007	1	25	10	4	3	28.5907541904041	1	0.86808403944783	20.6	2	0	1	2
846	2007	1	25	11	4	3	1.99345234460975	1	0.445319055197686	20.6	3	0	1	1
846	2007	1	25	11	4	3	0.996726172304877	1	0.273548968891871	20.76	3	0	1	1
847	2007	1	29	6	4	11	10.4136296328019	1	2.60607100981143	20.92	4	0	3	1
847	2007	1	29	8	4	11	40.755650723848	1	0.222721644111528	20.76	7	0	2	1
847	2007	1	29	8	4	11	236.798482168805	4	2.16672197134915	20.92	7	0	2	1
847	2007	1	29	8	4	11	69.2815402366149	1	2.34594658662863	21.08	7	0	2	1
847	2007	1	29	8	4	11	225.944616614103	4	5.65375237706331	21.08	7	0	2	1
847	2007	1	29	8	4	11	55.2479114229613	1	0.456112018067978	21.08	7	0	2	1
847	2007	1	29	9	4	11	48.0017810734046	1	0.0776549593726646	21.08	7	0	2	1
849	2007	2	2	8	4	3	162.975125415933	4	2.82729448913609	21.56	2	0	1	1
849	2007	2	2	7	4	3	36.6783004631543	2	2.01858844175803	22.04	10	0	1	1
850	2007	2	4	10	4	3	100.994044453315	5	2.67832463451547	21.72	3	0	2	1
850	2007	2	4	10	4	3	6.21651392423325	1	0.729894850917747	21.72	3	0	2	1
850	2007	2	4	10	4	3	68.8010117655329	3	1.16322154679208	21.72	3	0	2	1
851	2007	2	15	12	4	3	0.498363086152438	1	0	20.28	3	0	2	1
851	2007	2	15	12	4	3	0.498363086152438	1	0.644056488961587	20.6	4	6	2	1
851	2007	2	15	12	4	3	78.3662810931775	4	4.17120323790041	20.76	4	6	2	1
851	2007	2	15	14	4	3	0.996726172304877	1	0	20.6	3	0	1	1
851	2007	2	15	15	4	3	4.98363086152438	1	0.917340600529668	20.44	3	0	1	1
851	2007	2	15	15	4	3	0.996726172304877	1	0	20.44	3	0	1	1
855	2007	3	3	10	4	3	410.411482424335	5	0.950964233938921	20.76	3	2	3	1
859	2007	3	19	7	4	3	1.11914616839761	1	0.00420491541544139	20.6	2	0	1	1
859	2007	3	19	8	4	3	0.498363086152438	1	1.79136724983844	20.6	2	2	1	1
859	2007	3	19	8	4	3	191.618834788178	11	6.11227559464697	21.08	2	2	1	1
859	2007	3	19	8	4	3	60.4338930934712	4	5.41438119597205	21.08	2	2	1	1
859	2007	3	19	8	4	3	48.8751714212168	3	3.23590097447003	21.08	2	2	1	1
859	2007	3	19	8	4	3	68.1541793779433	5	3.83208420430824	21.016	2	2	1	1
859	2007	3	19	8	4	3	131.674621679077	7	3.1856433289426	20.76	2	2	1	1
859	2007	3	19	8	4	3	55.9573084198807	1	2.72230146808856	21.24	2	2	1	1
859	2007	3	19	8	4	3	193.332714733476	6	4.00846760930457	20.76	2	2	1	1
859	2007	3	19	8	4	3	88.3074935108818	1	2.554024199318	21.08	2	8	1	1
870	2008	1	9	8	5	11	91.6749928324521	1	2.81007852388069	21.4	4	0	0	1
872	2008	1	10	8	5	3	308.313232898071	1	1.6598618081086	21.08	4	6	1	1
872	2008	1	10	8	5	3	363.313232898071	2	1.33520644450652	21.24	4	6	1	1
872	2008	1	10	8	5	3	28.6234924673553	1	0.792227736195978	21.24	4	6	1	1
872	2008	1	10	8	5	3	44.8313232898071	1	1.33708109869405	21.24	4	6	1	1
872	2008	1	10	8	5	3	22.4156616449035	1	0.881187787243082	21.4	4	6	1	1
872	2008	1	10	8	5	3	37.4156616449035	1	4.22773264054306	21.08	2	7	1	1
872	2008	1	10	8	5	3	34.9156616449035	1	0.76631663275241	21.08	4	7	1	2
872	2008	1	10	8	5	3	21.8117462336776	1	1.87502514108897	21.08	4	7	1	2
872	2008	1	10	8	5	3	40.5195770561294	1	3.49598735406895	20.92	4	7	1	2
872	2008	1	10	8	5	3	7.46626465796141	1	1.56535481564383	21.08	5	6	1	2
872	2008	1	10	7	5	3	8.70783082245176	1	0.576861849941978	21.56	5	4	1	2
872	2008	1	10	7	5	3	175.232826648801	7	0.916136884571687	21.56	5	4	1	2
872	2008	1	10	10	5	3	142.078308224518	5	2.28316250425444	21.4	3	2	1	1
872	2008	1	10	10	5	3	109.078308224518	5	2.00465224728881	20.92	3	2	1	1
872	2008	1	10	10	5	3	82.2469849347106	3	2.70272572541799	21.24	3	2	1	1
872	2008	1	10	10	5	3	46.2078308224518	2	2.60927728832986	21.08	3	2	1	1
872	2008	1	10	11	5	3	120.752403704931	5	3.85203216963171	21.08	3	3	0	1
872	2008	1	10	11	5	3	102.76656199084	10	4.12987539866517	21.24	3	3	0	1
872	2008	1	10	11	5	3	32.3313232898071	2	0.731232059386534	21.24	3	3	0	1
872	2008	1	10	11	5	3	54.831323289807	2	0.178597439941794	21.24	3	3	0	1
872	2008	1	10	11	5	3	614.09937194504	17	0.750499627500935	21.24	3	3	0	1
872	2008	1	10	11	5	3	327.597885280647	5	1.69420076491382	21.08	3	3	0	1
872	2008	1	10	11	5	3	537.975879477685	24	1.48987583731813	20.92	3	3	0	1
872	2008	1	10	11	5	3	65.4352387010329	3	1.93136030432181	20.92	3	3	0	1
872	2008	1	10	11	5	3	336.234924673553	15	1.50306158660787	21.08	3	3	0	1
872	2008	1	10	11	5	3	205.617462336776	15	2.81272649105043	21.08	0	2	0	0
872	2008	1	10	11	5	3	33.6234924673553	2	0.513016358686251	21.24	0	2	0	0
872	2008	1	10	11	5	3	100.870477402066	9	1.00409534811935	21.08	0	2	0	0
872	2008	1	10	11	5	3	57.6626465796141	2	0.323741053538344	21.08	0	2	0	0
872	2008	1	10	11	5	3	32.8313232898071	2	0.872887491885683	21.08	0	2	0	0
872	2008	1	10	11	5	3	329.942755496005	2	4.01569067998428	21	6	2	0	2
872	2008	1	10	11	5	3	48.6234924673553	1	0.452281038985613	20.92	6	2	0	2
872	2008	1	10	11	5	3	10.2078308224518	1	3.55089738189987	20.76	8	2	0	2
876	2008	1	26	5	5	11	44.6499938563875	2	4.13846564640375	21.24	4	1	1	1
876	2008	1	26	5	5	11	47.1499938563875	1	1.01879206671037	21.24	4	1	1	1
876	2008	1	26	5	5	11	327.899963138325	2	3.51170087876003	21.24	4	0	0	1
882	2008	2	16	13	5	11	0.0904999795212917	1	0	17.88	4	0	1	1
884	2008	2	17	8	5	11	10.4299987712775	1	4.68281505139476	21.08	4	3	0	2
884	2008	2	17	8	5	11	16.5499979521292	1	0.894054642505339	20.76	4	3	0	2
884	2008	2	17	8	5	11	25.837496416226	1	2.47826600617888	21.08	4	3	0	2
884	2008	2	17	11	5	11	205.979976244698	11	2.67623392224222	20.6	3	4	0	2
884	2008	2	17	11	5	11	415.637443171584	14	3.97874257320099	20.44	3	4	0	2
884	2008	2	17	11	5	11	215.21871544218	10	2.86037188761316	20.52	3	4	0	2
884	2008	2	17	11	5	11	29.3624953922906	1	2.9220335732659	19.96	3	4	0	2
884	2008	2	17	11	5	11	209.487469793905	8	4.82527144852671	20.52	3	4	0	2
884	2008	2	17	11	5	11	104.299987712775	4	1.7776971913763	20.44	3	1	0	2
884	2008	2	17	11	5	11	2.76249948803229	1	0.928767774554499	21.08	3	2	0	2
884	2008	2	17	11	5	11	0.0904999795212917	1	0	19.96	3	4	0	2
884	2008	2	17	12	5	11	0.0904999795212917	1	0	21.08	3	4	0	2
884	2008	2	17	12	5	11	0.271499938563875	1	0	20.92	3	4	0	2
884	2008	2	17	12	5	11	0.1	1	0	20.92	2	6	0	2
884	2008	2	17	12	5	11	0.452499897606458	1	0	20.76	2	6	0	2
884	2008	2	17	12	5	11	0.452499897606458	1	0	20.92	2	6	0	2
884	2008	2	17	12	5	11	0.0904999795212917	1	0	20.28	3	6	0	2
884	2008	2	17	13	5	11	0.1	1	0	19.32	4	6	0	2
884	2008	2	17	13	5	11	0.0904999795212917	1	0	19.32	4	6	0	2
884	2008	2	17	14	5	11	0.0904999795212917	1	0	18.52	4	6	0	2
884	2008	2	17	14	5	11	8.28749846409688	3	1.04162863582531	18.68	4	6	0	2
884	2008	2	17	14	5	11	0.1	1	2.82211526137249	18.04	4	6	0	2
884	2008	2	17	14	5	11	3.51249948803229	5	0.277707115077759	19.96	4	6	0	2
884	2008	2	17	15	5	11	4.76249948803229	1	0.615360850918679	20.28	5	6	0	2
884	2008	2	17	15	5	11	19.0499979521292	1	0.193600700154808	20.28	5	6	0	2
884	2008	2	17	15	5	11	2.51249948803229	1	0	20.28	5	6	0	2
884	2008	2	17	15	5	11	0.0904999795212917	1	0	19.8	4	6	0	2
884	2008	2	17	15	5	11	0.0904999795212917	1	0	19.8	4	6	0	2
884	2008	2	17	15	5	11	0.0904999795212917	1	0	20.12	3	4	0	2
884	2008	2	17	15	5	11	0.0904999795212917	1	0	20.44	3	4	0	2
886	2008	2	18	15	5	11	0.5	1	0	20.28	5	3	0	2
886	2008	2	18	15	5	11	0.0904999795212917	1	0	20.12	3	1	0	2
886	2008	2	18	15	5	11	0.0904999795212917	1	0	19.96	3	1	0	2
886	2008	2	18	15	5	11	0.0904999795212917	1	0	20.12	3	1	0	2
886	2008	2	18	15	5	11	0.0904999795212917	1	0	20.28	3	1	0	2
892	2008	3	1	8	5	3	56.0391541122588	5	5.04532902205476	20.6	6	0	3	0
892	2008	3	1	8	5	3	64.6626465796141	1	2.42858502377838	20.76	3	0	1	0
893	2008	3	2	11	5	3	0.5	1	0	19.48	9	1	0	0
893	2008	3	2	11	5	3	0.560391541122588	1	0	19.32	6	0	1	1
893	2008	3	2	11	5	3	0.560391541122588	1	0	19.16	6	0	1	1
895	2008	3	4	8	5	3	1.43117462336776	2	1.41856438156829	21.4	4	0	0	1
895	2008	3	4	8	5	3	1.49156616449035	1	1.76756140770501	21.24	4	0	0	1
895	2008	3	4	8	5	3	6.21626465796141	4	1.74552274323185	21.24	4	0	0	1
895	2008	3	4	8	5	3	7.72469849347106	12	1.77512478881706	21.4	4	0	0	1
895	2008	3	4	8	5	3	18.7078308224518	1	3.38118138810016	21.4	6	0	0	1
895	2008	3	4	9	5	3	30.5701800691873	2	2.85636711741193	21.72	3	0	0	2
895	2008	3	4	8	5	3	7.10391541122588	1	2.80511377332559	21.72	3	0	0	2
896	2008	3	5	8	5	3	9.96626465796141	1	5.52705405799022	21.08	2	0	1	1
896	2008	3	5	8	5	3	42.3117462336776	4	3.24722109009802	21.56	4	0	1	1
896	2008	3	5	8	5	3	3.12078308224518	1	1.63537446152623	21.4	4	0	1	1
896	2008	3	5	8	5	3	43.6234924673553	1	2.37342492634782	21.56	4	0	1	1
896	2008	3	5	8	5	3	65.7891541122588	7	6.1428035934241	21.3314285714286	4	0	1	1
896	2008	3	5	12	5	3	5.60391541122588	1	2.89886380196305	21.4	2	0	1	1
896	2008	3	5	11	5	3	22.9156616449035	4	5.43201721325646	21.24	2	0	1	1
896	2008	3	5	11	5	3	25.8987939738842	2	3.30640024210486	21.4	2	0	1	1
896	2008	3	5	11	5	3	64.8144556187878	9	2.95589160417478	21.2044444444444	2	0	1	1
896	2008	3	5	11	5	3	72.8509003459365	13	3.56808665506938	21.0923076923077	2	0	1	1
896	2008	3	5	11	5	3	194.443366856363	17	2.54804503659412	21.0705882352941	1	0	1	1
896	2008	3	5	11	5	3	100.937948086143	14	5.81997179023215	20.92	1	0	1	1
896	2008	3	5	11	5	3	78.2469849347106	11	2.79547712061974	21.08	1	0	1	1
896	2008	3	5	11	5	3	30.8987939738842	8	1.78789537901627	21.08	1	0	1	1
896	2008	3	5	11	5	3	73.384635687975	9	2.08413194360871	21.08	1	0	1	1
896	2008	3	5	11	5	3	19.3117462336776	2	5.58291289339624	20.92	1	0	1	1
896	2008	3	5	10	5	3	52.4156616449035	1	4.9343104036272	20.12	1	0	1	1
897	2008	3	6	15	5	3	5.04352387010329	5	2.83708580889751	21.112	4	0	2	1
897	2008	3	6	15	5	3	0.5	1	0	21.24	4	0	2	1
897	2008	3	6	14	5	3	1	1	0	20.6	1	0	2	1
897	2008	3	6	14	5	3	15.7246984934711	3	1.0200625440031	20.6	1	0	2	1
897	2008	3	6	13	5	3	3.74156616449035	1	4.51749604221637	20.28	0	0	0	1
897	2008	3	6	13	5	3	11.2078308224518	1	5.92100753045786	20.44	0	0	0	1
897	2008	3	6	14	5	3	24.9662646579614	4	1.51471093143703	19.96	0	0	0	1
897	2008	3	6	15	5	3	53.8481909608263	3	1.3552291332287	21.24	3	0	0	1
897	2008	3	6	15	5	3	216.975747505847	15	1.70134263153354	21.2506666666667	3	0	0	1
897	2008	3	6	12	5	3	1.62078308224518	1	2.93502054011644	21.24	4	0	1	1
899	2008	3	23	11	5	3	0.640391541122588	1	3.27611795716607	19.48	6	5	3	2
899	2008	3	23	11	5	3	0.620783082245176	1	0	19.96	5	5	3	2
899	2008	3	23	11	5	3	0.620783082245176	1	0	19.96	5	5	3	2
899	2008	3	23	11	5	3	2.24156616449035	1	1.07535476133911	19.96	5	5	3	2
899	2008	3	23	11	5	3	0.560391541122588	1	0	19.96	5	5	3	2
899	2008	3	23	9	5	3	64.831323289807	1	0.569101910694518	20.44	3	2	3	2
899	2008	3	23	9	5	3	93.4548157571624	1	2.19641459990578	20.6	3	2	3	2
899	2008	3	23	8	5	3	4.10391541122588	1	0.526275093419704	19.96	3	4	3	2
902	2009	1	11	6	5	11	8	1	2.10530630027364	20.6	2	2	0	1
902	2009	1	11	6	5	11	10.4299987712775	1	2.97690890009936	20.76	2	2	0	1
902	2009	1	11	5	5	11	15.0499979521292	1	1.73420478167073	20.6	2	2	0	1
904	2009	1	18	8	5	11	36.3124974401615	1	0.551847537181871	20.76	4	0	0	1
904	2009	1	18	8	5	11	30.837496416226	1	0.884610722502213	20.76	4	0	0	1
904	2009	1	18	8	5	11	131.562487200807	3	1.72828355248394	20.76	4	0	0	1
904	2009	1	18	8	5	11	56.4374923204844	3	2.29169808941867	20.76	4	0	0	1
904	2009	1	18	8	5	11	61.6749928324521	1	0.0711144444293404	20.76	4	0	0	1
904	2009	1	18	8	5	11	194.549977473421	5	2.75905126128262	20.76	4	0	0	1
904	2009	1	18	8	5	11	75.4874902726135	2	1.36380748500385	20.76	4	0	0	1
904	2009	1	18	8	5	11	33.337496416226	1	0.607083855505303	20.6	4	0	0	1
904	2009	1	18	8	5	11	13.0499979521292	1	2.13636891036414	20.6	4	0	0	1
906	2009	1	19	13	5	11	0.452499897606458	1	0	20.12	3	0	0	1
906	2009	1	19	13	5	11	0.452499897606458	1	0	20.12	3	0	0	1
906	2009	1	19	13	5	11	1.35749969281937	3	0.963239802240333	20.12	3	0	0	1
906	2009	1	19	13	5	11	0.904999795212917	2	0	20.12	3	0	0	1
906	2009	1	19	13	5	11	0.5	1	0	20.12	3	0	0	1
906	2009	1	19	14	5	11	0.452499897606458	1	0	20.28	3	0	0	1
906	2009	1	19	14	5	11	0.452499897606458	1	0	20.12	3	0	0	1
906	2009	1	19	14	5	11	1	1	0	20.28	3	0	0	1
906	2009	1	19	14	5	11	0.904999795212917	1	0	20.28	3	0	0	1
906	2009	1	19	14	5	11	1.35749969281937	3	0	20.28	3	0	0	1
906	2009	1	19	14	5	11	0.904999795212917	1	0	20.44	3	0	0	1
906	2009	1	19	14	5	11	0.452499897606458	1	0	20.44	3	0	0	1
906	2009	1	19	14	5	11	0.452499897606458	1	0.852925992676556	20.44	3	0	0	1
908	2009	1	21	4	5	11	112.82498668884	5	2.53802522836642	21.56	1	1	1	2
908	2009	1	21	4	5	11	203.237480033259	2	1.1865213342941	21.56	1	1	1	2
910	2009	1	24	8	5	3	44.8313232898071	1	2.0766182453751	21.24	2	0	3	3
910	2009	1	24	8	5	3	72.1626465796141	2	1.78888216328005	21.4	2	0	3	3
910	2009	1	24	8	5	3	79.6626465796141	1	2.55613965616667	21.08	2	0	3	3
910	2009	1	24	8	5	3	73.4548157571624	1	2.93954135077701	21.08	1	0	3	3
912	2009	1	27	8	5	11	87.7499897606458	4	5.46684307668819	22.16	3	0	0	1
912	2009	1	27	8	5	11	348.86121574936	13	4.33984858556636	22.36	3	0	0	1
912	2009	1	27	8	5	11	80.4874902726135	3	1.24989737845354	22.52	3	0	0	1
912	2009	1	27	8	5	11	72.6999918085167	2	0.374462708529105	22.36	3	0	0	1
912	2009	1	27	8	5	11	44.8874943683552	2	0.313404243103621	22.84	1	0	0	1
912	2009	1	27	8	5	11	16.5499979521292	1	0.629453021754189	22.84	1	0	0	1
912	2009	1	27	8	5	11	42.6249948803229	2	0.687782154644984	22.68	1	0	0	1
912	2009	1	27	8	5	11	190.499979521292	10	2.13472076243444	22.36	1	0	0	1
912	2009	1	27	8	5	11	50.3624953922906	3	0.104416726282888	22.52	1	0	0	1
912	2009	1	27	8	5	11	14.2874984640969	3	0.579867416298949	22.52	1	0	0	1
912	2009	1	27	8	5	11	18.0499979521292	1	0.257049775911712	22.52	1	0	0	1
912	2009	1	27	8	5	11	124.537488224743	8	2.62301520068833	22.46	1	0	0	1
912	2009	1	27	8	5	11	63.9374923204844	5	5.55288171281332	22.36	0	0	0	1
912	2009	1	27	7	5	11	1.80999959042583	1	0	21.88	3	0	0	1
912	2009	1	27	11	5	11	332.084967848428	10	5.22894775679084	22.52	0	0	1	1
912	2009	1	27	11	5	11	558.29992627665	22	2.04873708612455	21.88	0	0	1	1
912	2009	1	27	11	5	11	130.374984640969	5	2.10320318332202	21.72	0	0	1	1
912	2009	1	27	11	5	11	895.79992627665	18	1.84763225528712	21.6666666666667	0	0	1	1
912	2009	1	27	11	5	11	121.874984640969	6	0.975777400621476	21.56	0	0	1	1
912	2009	1	27	11	5	11	481.724949827165	13	2.29338199536168	21.72	1	0	1	1
912	2009	1	27	11	5	11	28.8124974401615	1	2.20910385019769	21.24	1	0	1	1
912	2009	1	27	11	5	11	700.312436004036	21	2.68938158063333	21.56	1	0	1	1
912	2009	1	27	11	5	11	75.4374923204844	2	2.12551862537977	21.4	1	0	1	1
912	2009	1	27	11	5	11	274.652471227415	11	2.30217899618347	21.56	1	0	1	1
912	2009	1	27	12	5	11	209.912472865711	3	2.07092945293401	20.7066666666667	3	0	1	1
912	2009	1	27	12	5	11	66.1999918085167	2	5.23649766962108	20.44	3	0	1	1
914	2009	1	28	13	5	11	0.5	1	0	22.84	2	3	0	1
914	2009	1	28	13	5	11	323.849965186196	4	4.22932763732133	22.2	2	3	0	1
914	2009	1	28	13	5	11	23.5749969281938	1	5.31820937816488	22.84	2	3	0	1
914	2009	1	28	13	5	11	1.80999959042583	1	0.0219861750625814	22.52	2	6	1	1
914	2009	1	28	13	5	11	0.904999795212917	1	0	22.52	2	6	1	1
914	2009	1	28	14	5	11	3	3	0	22.36	2	6	1	1
914	2009	1	28	14	5	11	8.52499897606458	1	0.982006120934795	22.36	4	6	1	1
914	2009	1	28	14	5	11	1	1	0	22.04	4	6	1	1
914	2009	1	28	14	5	11	0.452499897606458	1	0	21.72	4	7	1	1
914	2009	1	28	13	5	11	0.452499897606458	1	0	21.88	1	7	1	1
918	2009	2	18	10	5	3	16.2078308224518	2	1.33940112888112	20.92	2	1	2	1
918	2009	2	18	10	5	3	8.70783082245176	1	1.92883277508391	20.76	2	1	2	1
918	2009	2	18	10	5	3	16.0701800691873	2	2.6537210653382	20.92	2	1	2	1
918	2009	2	18	10	5	3	6.60391541122588	1	0.909508194329033	20.76	2	1	2	1
918	2009	2	18	10	5	3	9.03509003459365	1	3.37865481838991	20.12	1	6	2	1
918	2009	2	18	10	5	3	9.36234924673553	1	0.754121747370025	19.96	1	6	2	1
918	2009	2	18	10	5	3	12.2078308224518	1	5.2984016778381	19.96	1	6	2	1
918	2009	2	18	14	5	3	1	1	0	20.44	3	0	2	1
918	2009	2	18	14	5	3	1	1	0	20.92	4	0	2	1
918	2009	2	18	14	5	3	9.10391541122588	1	2.46477205695648	21.08	6	0	2	2
918	2009	2	18	15	5	3	13.1039154112259	1	0.680453375123638	20.6	5	0	2	2
920	2009	2	22	8	5	3	27.6234924673553	1	2.04459330648159	21.72	1	0	1	0
920	2009	2	22	9	5	3	10.6039154112259	1	2.25484726782183	21.08	2	0	1	0
922	2009	2	25	10	5	3	0.5	1	0	21.24	3	1	1	1
922	2009	2	25	10	5	3	0.620783082245176	1	0	21.24	3	1	1	1
922	2009	2	25	10	5	3	0.5	1	0	21.08	4	1	1	1
922	2009	2	25	10	5	3	2.48313232898071	1	0	21.08	4	1	1	1
922	2009	2	25	7	5	3	0.5	1	0	21.56	4	0	1	1
922	2009	2	25	7	5	3	1	1	0	21.72	5	0	1	1
922	2009	2	25	7	5	3	2	1	0	21.72	5	0	1	1
924	2009	2	26	13	5	3	0.5	1	3.76371263279376	20.92	3	0	2	0
924	2009	2	26	14	5	3	2.48313232898071	1	0	21.08	3	0	2	0
924	2009	2	26	14	5	3	0.5	1	0	21.08	3	0	2	0
924	2009	2	26	11	5	3	1.24156616449035	1	0	20.76	4	0	3	0
924	2009	2	26	11	5	3	2	1	0	20.6	4	0	3	0
924	2009	2	26	10	5	3	7	2	2.32125653657339	21.24	4	0	3	0
924	2009	2	26	10	5	3	3.10391541122588	2	4.09298499507575	20.92	3	0	3	0
924	2009	2	26	10	5	3	2.48313232898071	1	0	21.24	3	0	3	0
926	2009	3	12	9	5	3	3.48313232898071	1	0.550338268972941	21.08	2	7	3	1
926	2009	3	12	8	5	3	11.2078308224518	1	2.31888636045381	21.08	2	1	3	1
927	2009	3	13	12	5	3	2	1	0.4912073939874	20.44	4	8	2	3
927	2009	3	13	10	5	3	64.7469849347106	1	2.68409958210222	20.44	1	4	2	3
927	2009	3	13	11	5	3	0.5	1	0	20.28	2	8	2	3
927	2009	3	13	11	5	3	1	1	0	20.76	2	8	2	3
927	2009	3	13	11	5	3	0.5	1	0	20.76	2	8	2	3
927	2009	3	13	12	5	3	1	1	0	20.6	3	8	3	3
927	2009	3	13	12	5	3	2	1	0	20.6	3	8	3	3
927	2009	3	13	12	5	3	5	1	2.00717501310174	20.44	3	8	3	3
928	2009	3	17	14	5	3	1.24156616449035	1	0	20.28	6	0	2	2
928	2009	3	17	14	5	3	0.5	1	0	20.28	6	0	2	2
928	2009	3	17	14	5	3	0.5	1	0	20.12	6	0	2	2
928	2009	3	17	14	5	3	24.8313232898071	1	0.534898962870028	20.12	6	0	2	2
928	2009	3	17	14	5	3	10	1	0.460020749617485	20.12	6	0	2	2
928	2009	3	17	14	5	3	37.2469849347106	1	0.0666499226357255	20.12	6	0	2	2
928	2009	3	17	14	5	3	13.7078308224518	1	0.351163933949621	20.12	6	0	2	2
928	2009	3	17	14	5	3	51.0391541122588	1	1.10067510489509	20.12	6	0	2	2
928	2009	3	17	14	5	3	62.2469849347106	10	0.1592733899623	20.12	6	0	2	2
928	2009	3	17	14	5	3	78.3704774020659	9	0.72409225691223	20.12	6	0	2	2
928	2009	3	17	13	5	3	2.48313232898071	1	0	19.96	4	0	2	2
930	2009	3	20	13	5	3	0.5	1	0	18.84	3	2	3	2
930	2009	3	20	13	5	3	0.5	1	0	19.16	3	2	3	2
930	2009	3	20	13	5	3	1	1	0	19.32	3	2	3	2
930	2009	3	20	13	5	3	4	1	0	19.32	3	2	3	2
930	2009	3	20	13	5	3	0.620783082245176	1	0	19.64	3	2	3	2
930	2009	3	20	14	5	3	3	2	4.53379816491956	19.64	3	2	3	2
930	2009	3	20	14	5	3	2	1	0	19.64	3	2	3	2
930	2009	3	20	14	5	3	0.5	1	0	20.12	3	2	3	2
930	2009	3	20	14	5	3	0.5	1	0	20.12	3	2	3	2
930	2009	3	20	14	5	3	12.4156616449035	1	0.458072968267026	20.12	7	4	3	2
930	2009	3	20	14	5	3	2	1	0	20.12	7	4	3	2
934	2009	3	28	14	5	3	41.7780108916391	3	3.56317013362104	20.3333333333333	5	0	2	2
934	2009	3	28	14	5	3	22.4156616449035	1	2.743080245991	20.28	3	0	2	2
934	2009	3	28	14	5	3	5	1	1.41899643435353	20.44	3	0	2	2
934	2009	3	28	14	5	3	6.20783082245176	1	1.03208516429634	20.28	3	0	2	2
934	2009	3	28	14	5	3	5	1	3.15478653373517	20.44	1	0	2	2
935	2009	3	31	13	5	3	0.5	1	0	20.44	4	1	2	1
935	2009	3	31	13	5	3	0.5	1	0	20.28	4	1	2	1
935	2009	3	31	13	5	3	0.620783082245176	1	0	20.44	4	1	2	1
935	2009	3	31	13	5	3	0.5	1	0	20.6	4	1	2	1
935	2009	3	31	13	5	3	0.620783082245176	1	0	20.28	4	1	2	1
935	2009	3	31	13	5	3	3	1	0	20.76	4	1	2	1
935	2009	3	31	13	5	3	2.48313232898071	1	0	20.76	4	1	2	1
935	2009	3	31	13	5	3	6.20783082245176	1	4.49365667338209	20.76	4	1	2	1
935	2009	3	31	13	5	3	84.5783082245176	6	0.661036347419259	20.92	4	1	2	1
935	2009	3	31	13	5	3	189.240954804132	8	5.56738981567467	20.92	4	1	2	1
935	2009	3	31	13	5	3	158.117462336776	8	2.4425111142276	21.4	2	2	2	1
935	2009	3	31	13	5	3	2	1	0	21.24	2	2	2	1
