# Supplementary material for: Accounting for environmental and observer effects in estimating abundance of southern bluefin tuna from aerial survey data
Source: PLoS One. 2018 Nov 26;13(11):e0207790. doi: 10.1371/journal.pone.0207790 (PMC6257917; doi:10.1371/journal.pone.0207790)
Supplement: S3 Dataset — (CSV) [file pone.0207790.s006.csv]

Pilot	Spotter	N_PsideP	N_PsideS	N_SsideP	N_SsideS	Total
4	3	51	9	11	40	111
5	3	137	10	12	85	244
5	4	72	20	14	44	150
8	4	27	10	9	23	69
4	6	11	0	1	2	14
10	6	5	0	2	2	9
4	7	33	10	6	28	77
5	7	101	33	35	80	249
8	7	17	13	3	12	45
5	8	7	1	1	4	13
4	9	10	0	3	0	13
10	9	8	0	3	3	14
4	1	22	1	2	14	39
10	1	8	0	4	0	12
4	2	8	0	1	2	11
10	2	5	1	2	6	14
4	11	73	4	3	56	136
5	11	36	2	1	65	104
