# Supplementary material for: Accounting for environmental and observer effects in estimating abundance of southern bluefin tuna from aerial survey data
Source: PLoS One. 2018 Nov 26;13(11):e0207790. doi: 10.1371/journal.pone.0207790 (PMC6257917; doi:10.1371/journal.pone.0207790)
Supplement: S4 Dataset — (CSV) [file pone.0207790.s007.csv]

FlightID	Year	Month	Day	Area	Pilot	Spotter	N_sightings	Dist	ObsPairEffect	AvgSST	AvgWindSpeed	AvgSeaShadow	AvgHaze	AvgSwell
101	2000	3	10	10	4	1	0	80.1238246783597	0.761791728280418	21.1345723336853	2.49106521330672	0	0	0
101	2000	3	10	11	4	1	0	67.7127189820797	0.761791728280418	21.3442872687704	0.660989277703662	0	0	0
101	2000	3	10	12	4	1	3	34.6704215552733	0.761791728280418	20.7999243856333	2.84906590014957	0	0	0
102	2000	3	10	13	10	2	0	51.3428901004468	0.797406312427711	20.1487791239515	1	1	0	1
102	2000	3	10	14	10	2	2	55.4388383023735	0.797406312427711	20.5590443686007	1.60516450604575	0.306454744058374	0	1
102	2000	3	10	15	10	2	1	34.9155409967531	0.797406312427711	20.5167676767677	1	0	0	1
104	2000	3	11	10	4	2	1	76.1663047226742	0.811893218313193	21.4800844772967	2.84661339685084	3.14121925281116	0	0
104	2000	3	11	11	4	2	1	63.3313985121764	0.811893218313193	21.8448313384113	3.10496833330494	4.068733225923	0	0
104	2000	3	11	12	4	2	1	40.0442795060473	0.811893218313193	21.9371644612476	8.52875606067509	4.13849189488367	0.861508105116326	0.861508105116326
104	2000	3	11	13	4	2	0	134.635961598584	0.811893218313193	21.1754333643989	2.22461156025763	0.981630170068064	0	0.134207509734326
104	2000	3	11	14	4	2	3	103.451972206778	0.811893218313193	22.137747440273	3.03725616195342	2.99187192452074	0.24100652771099	0.515506248930659
104	2000	3	11	15	4	2	0	67.0557302302579	0.811893218313193	21.9586531986532	7.0389363108583	5.94276158650812	0.788555110401348	1
105	2000	3	12	7	4	2	0	54.8388783926337	0.811893218313193	20.1863894139887	7.3917762544307	1.80622045848933	0	1.44442308700415
105	2000	3	12	8	4	2	0	49.4763834043056	0.811893218313193	20.2990638297872	8.36238618541742	5.86331641691703	0	1.20405461367427
105	2000	3	12	9	4	2	0	29.0844149582137	0.811893218313193	20.3013100436681	10	6.65981931561011	0	2
106	2000	3	16	7	10	1	0	160.958759132329	0.750290485211593	20.8794146341463	8.36239633915688	6.16039666066048	3	1
106	2000	3	16	8	10	1	0	48.7056470803882	0.750290485211593	20.436573875803	7.69455665331746	6.31466959069416	3	1
106	2000	3	16	9	10	1	0	67.055044783579	0.750290485211593	19.5324017467249	7.93542317923616	6.93884879449685	3	1
107	2000	3	16	4	4	2	0	71.5124139891761	0.811893218313193	20.7875213675214	9.86642245553294	8	1.43275927382854	2.0920400927422
107	2000	3	16	5	4	2	0	28.0883456432354	0.811893218313193	20.431090487239	8	7.39318968655982	1.09241275495652	3
107	2000	3	16	6	4	2	0	26.9063130939961	0.811893218313193	19.8104096385542	7.89790951717048	7.31063539035491	1	3
110	2000	3	25	10	10	1	0	130.906464849055	0.750290485211593	19.4081942977825	4.45718960906962	3	2	2
110	2000	3	25	11	10	1	0	132.533698932784	0.750290485211593	19.8628509249184	4.34063729674212	3.94243793251995	2	2
110	2000	3	25	12	10	1	0	73.5586416392922	0.750290485211593	19.3883553875236	6.43619195974095	4.02180510988132	1.63683258253082	2
111	2000	3	25	1	4	2	0	58.5366185386025	0.811893218313193	20.9728258801142	5.15538791573982	1.09627214827535	1	0
111	2000	3	25	2	4	2	0	29.2747866863753	0.811893218313193	20.1957894736842	2.8405236240643	0.0825166303837685	1	0
111	2000	3	25	3	4	2	0	27.8110364503929	0.811893218313193	20.7415384615385	2	0	1	0
111	2000	3	25	4	4	2	0	138.363288756732	0.811893218313193	20.5644444444444	4.61760743390262	1.36007067967328	1.09411347368076	0.287419872894121
111	2000	3	25	5	4	2	0	54.1866884562269	0.811893218313193	20.5491415313225	3.32502469317921	1.54234857296592	1.0370203804081	0.518510190204049
111	2000	3	25	6	4	2	0	54.2381998672676	0.811893218313193	20.4658313253012	2.52114443673926	1.4997295045045	0.999819669669667	0.499909834834834
112	2000	2	1	10	4	2	0	71.1598846139882	0.811893218313193	19.9307708553326	0	7	1	1
112	2000	2	1	11	4	2	0	66.2499346478287	0.811893218313193	20.2188900979325	3.06696661819889	7	1	1
112	2000	2	1	12	4	2	0	48.7241487878726	0.811893218313193	19.718034026465	2.65324157211596	7	1	1
112	2000	2	1	13	4	2	0	134.730316583336	0.811893218313193	19.2989748369059	1.44876462993679	7	1	1
112	2000	2	1	14	4	2	0	109.693012114479	0.811893218313193	19.4197497155859	1.65324258633915	7	1	1
112	2000	2	1	15	4	2	0	66.2557212335884	0.811893218313193	19.5952861952862	2.359171322734	7	1	1
114	2000	2	2	4	4	2	0	73.0751564217758	0.811893218313193	21.8834995625547	6.24654514230689	0	0	1
117	2000	2	4	10	10	1	3	128.475933877433	0.750290485211593	20.2147835269271	2.48973088138097	2.15244480045563	1.7813882731584	2
117	2000	2	4	11	10	1	2	134.739079544641	0.750290485211593	19.4817410228509	2.06845690871843	3.14100084388002	1.03942270156623	2
117	2000	2	4	12	10	1	0	72.1232200240934	0.750290485211593	18.7147826086957	2	4.76113570453336	0.5133511612825	2
118	2000	2	4	4	4	2	0	74.7865203024801	0.811893218313193	20.6904286964129	2	1.04911332459221	1	1
118	2000	2	4	5	4	2	0	25.711057758167	0.811893218313193	20.2035266821346	2	5	1	1
118	2000	2	4	6	4	2	0	26.6953750490059	0.811893218313193	19.9152771084337	2	6.72482115799475	1	1
118	2000	2	4	7	4	2	5	164.552535942416	0.811893218313193	20.6455198487713	3.67965436811192	3.01838020952727	1	1
118	2000	2	4	8	4	2	0	49.8305744352966	0.811893218313193	20.255829787234	3.54242707157493	4.5690840250289	1	1
118	2000	2	4	9	4	2	0	64.6724723405547	0.811893218313193	20.1731004366812	4.00089184985235	6.94665987454224	1	1
123	2000	2	18	1	10	1	0	57.4392495648418	0.750290485211593	21.5444719314938	6.17529478447928	2.49035520861231	0.281095062823067	0.258548967234522
123	2000	2	18	2	10	1	0	27.966365832869	0.750290485211593	21.0824561403509	4.56229582845554	2.82638076085276	1	0
123	2000	2	18	3	10	1	0	28.2496971324189	0.750290485211593	21.1271165644172	3.40611649251744	1.10271639810382	0.63038937944461	0
123	2000	2	18	4	10	1	1	139.371765583799	0.750290485211593	21.7733333333333	3.67877391714745	2.79498491318469	0	0
123	2000	2	18	5	10	1	1	54.8064757526849	0.750290485211593	21.4560556844548	2.33238829327171	7.14076735342409	0.235160263255475	0
123	2000	2	18	6	10	1	0	53.7942820558738	0.750290485211593	21.1867951807229	2	8	0	0
124	1996	3	1	10	5	7	0	59.1635401491204	0.86822092544133	19.8731573389652	6.23339988588118	0	1	1
124	1996	3	1	11	5	7	0	64.9994677677832	0.86822092544133	19.8365614798694	8.15519287043412	0.509148895841086	1	1
124	1996	3	1	12	5	7	0	60.4036131342975	0.86822092544133	19.5335349716446	3.68816870004745	4.05961005866257	1	1.52980502933128
125	1996	2	2	1	5	3	0	159.175501420518	0.894063439563907	20.3422645099905	3.51701945567892	3.99866928485195	0.936544979810122	2
125	1996	2	2	2	5	3	1	78.6241585835152	0.894063439563907	19.5115789473684	3.0432702525159	4.89133100366321	1	2
125	1996	2	2	3	5	3	0	70.6635346938343	0.894063439563907	19.0547368421053	2.83545600503069	3.35640295837203	1	2
126	1996	3	2	10	5	7	0	141.058152948207	0.86822092544133	19.8363252375924	7.40378353415851	0	2.45839670158372	2
126	1996	3	2	11	5	7	0	79.1592612962096	0.86822092544133	19.8936670293798	5.50146708079049	0.806507098504315	2.33470009074026	2
126	1996	3	2	12	5	7	0	37.3238742039157	0.86822092544133	19.6768998109641	6	3	3	2
127	1996	2	3	7	5	3	0	60.1539779876013	0.894063439563907	20.0941398865784	7.1825902409343	2.2974118480493	3	3
127	1996	2	3	8	5	3	2	79.1999241431905	0.894063439563907	19.7492765957447	4.38743917953652	0.607449727766419	3	3
127	1996	2	3	9	5	3	0	46.5121042891093	0.894063439563907	19.2103056768559	4	0.449428685208704	3	3
128	1996	2	4	1	5	7	0	118.620244072667	0.86822092544133	21.2043767840152	4.24310043574656	1.3426165286467	1	3
128	1996	2	4	2	5	7	1	53.4727864102505	0.86822092544133	20.3852631578947	3.9864064311156	0.354074337168284	1	3
128	1996	2	4	3	5	7	0	47.1981743230508	0.86822092544133	19.9081781376518	5.51505762427692	0	1	3
129	1996	2	6	7	5	7	5	136.199535010878	0.86822092544133	20.7220415879017	1.46094155784619	1.31964504600727	1	1
129	1996	2	6	8	5	7	0	72.9405993617649	0.86822092544133	20.2834042553192	3.47494965855618	5.70143006085722	1	1
129	1996	2	6	9	5	7	1	52.3930305779603	0.86822092544133	19.6937991266376	4.18578620413078	6	1	1
130	1996	1	8	1	5	3	0	42.7782853288785	0.894063439563907	19.1861845861085	5	0	3	0
130	1996	1	8	2	5	3	0	53.8223845514617	0.894063439563907	17.8519298245614	6.48987386057941	0.988442877077211	3	0.496624620193138
130	1996	1	8	3	5	3	0	47.0451317662281	0.894063439563907	17.2649392712551	6.99695310371562	2.02421623206113	3	0.984844987685061
131	1996	1	13	7	5	3	4	224.643476779741	0.894063439563907	19.1671077504726	2.80787692800691	5.32901981366151	1.21024943644888	1.13161602928228
131	1996	1	13	8	5	3	0	92.9354376302345	0.894063439563907	18.5870638297872	2.97886179794544	4.96511477667937	1	1
131	1996	1	13	9	5	3	1	76.5393766010447	0.894063439563907	18.2010480349345	5.18517110853695	3.69214396459251	1	1.206118617644
132	1996	2	13	13	5	7	0	166.54408065043	0.86822092544133	18.5663746505126	3.21794593777996	0	0	1
132	1996	2	13	14	5	7	0	148.238356318343	0.86822092544133	18.8449146757679	4.45579173700032	0	1.33253322706283	1
132	1996	2	13	15	5	7	0	102.225217180939	0.86822092544133	18.3446464646465	5.6227795833279	0	2.31922459268329	1
133	1996	2	14	4	5	3	4	236.067060864231	0.894063439563907	20.4580577427822	2.81181224449152	0.282277099453265	0.701079355380056	1.70107935538006
133	1996	2	14	5	5	3	0	82.3917825592547	0.894063439563907	20.4537354988399	2.99350709048255	0	0.663059208336651	1.66305920833665
133	1996	2	14	6	5	3	0	69.2972100953651	0.894063439563907	19.9785060240964	3.20394842976077	0	0.875219855476954	1.87521985547695
134	1996	2	15	1	5	3	0	155.254066507631	0.894063439563907	21.2167078972407	4.77361575474747	0.536689020095699	1	1.31789415592908
134	1996	2	15	2	5	3	0	80.1822003705248	0.894063439563907	20.899649122807	4	0.0330567072319022	1	1.3313307666671
134	1996	2	15	3	5	3	0	70.968404760225	0.894063439563907	20.45004048583	4	0	1	1.34031571003513
135	1996	1	17	10	5	3	0	117.125409718947	0.894063439563907	18.739303062302	6.3094266329008	0.348220385838401	1.77696244357145	2
135	1996	1	17	11	5	3	0	198.363741526235	0.894063439563907	18.3880304678999	4.36037652299886	4.09958820941491	2.66598672564278	2.22290432458605
135	1996	1	17	12	5	3	0	93.3817230845298	0.894063439563907	17.8237429111531	3.92157736841461	5.49082429969556	2.62777820246969	2.66602096347523
136	1996	2	17	7	5	3	1	235.475624740023	0.894063439563907	20.6960302457467	5.37635778210188	0	0.39595525910311	1
136	1996	2	17	8	5	3	5	82.1707758788571	0.894063439563907	20.6885106382979	4.44832884150626	0	0.44832884150626	1
136	1996	2	17	9	5	3	2	80.0903326052121	0.894063439563907	20.296768558952	4.26569566968722	0	0.265695669687222	1
137	1996	1	19	8	5	7	0	21.812226390276	0.86822092544133	18.9434893617021	5	5.97167739259377	2.98583869629688	2
137	1996	1	19	9	5	7	0	28.0043452472502	0.86822092544133	18.3278602620087	5	6	3	2
138	1996	1	21	1	5	7	1	156.821441340554	0.86822092544133	19.8235965746908	3.54588589467157	5.24522690106315	0.0642512916322884	1.33449029337385
138	1996	1	21	2	5	7	0	80.7375855626679	0.86822092544133	18.8164912280702	3.33610435288955	5.37841495451498	0	1.66389564711045
138	1996	1	21	3	5	7	1	70.8725624116309	0.86822092544133	18.4043724696356	3.33169281738941	5.33661436522118	0	1.66830718261059
139	1996	2	21	13	5	7	0	158.147578335681	0.86822092544133	20.3066915191053	2.40241728030356	2.8234691595677	1	1.47076738782735
139	1996	2	21	14	5	7	0	147.679614183786	0.86822092544133	20.1212741751991	3.27389417028716	3.03742254300283	1	1.57714684691863
139	1996	2	21	15	5	7	0	101.886931856599	0.86822092544133	20.0639730639731	4.30960316885829	1.73131270564283	1	1.66012221221769
140	1996	1	23	7	5	7	5	150.39311738715	0.86822092544133	19.2351606805293	7.50789343652216	0.217356019610673	2.24137877085629	2
140	1996	1	23	8	5	7	1	59.6681438447788	0.86822092544133	18.7831489361702	5.43116096131168	0.918135384347876	1.86232192262336	2
140	1996	1	23	9	5	7	0	51.3062723991347	0.86822092544133	18.277903930131	6.06847324836423	1.31998377560915	2.10266164144442	2
141	1996	2	25	1	5	7	1	160.815577956979	0.86822092544133	22.0722740247383	4.87618667212704	0.495069934609771	1.82283646410503	1.52795781806895
141	1996	2	25	2	5	7	0	80.8664836499983	0.86822092544133	21.5589473684211	4.33322032409753	0.328823488199412	1.32882348819941	1.67117651180059
141	1996	2	25	3	5	7	0	71.7949795025371	0.86822092544133	21.0443724696356	4.32990825351151	0.333355886439451	1.33335588643945	1.66664411356055
142	1996	1	27	13	5	7	0	120.267890464788	0.86822092544133	17.6758620689655	6.64408810657703	0.350453915180362	2.4823417788766	2
142	1996	1	27	14	5	7	0	148.791909397901	0.86822092544133	17.6344482366325	3.05187589621953	0.58397335667933	2.42812477660757	2
142	1996	1	27	15	5	7	0	103.347644684308	0.86822092544133	16.8952188552189	2.17183178474487	4.77926450446329	2.33630377543151	2
143	1996	2	29	4	5	7	0	213.240882207589	0.86822092544133	20.8932633420822	5.50086064095641	3.48143067239846	1.58184759312124	2
143	1996	2	29	5	5	7	0	81.5360192447119	0.86822092544133	20.6497447795824	3.63924782821016	3.67532172607017	1.65688727997145	2
143	1996	2	29	6	5	7	0	68.5452180279058	0.86822092544133	19.8377831325301	3.33647926452365	3.99056220642904	1.66352073547635	2
145	1996	3	1	7	4	3	0	78.0901696618124	0.861678885161754	20.484763705104	8.4877352738335	0	1	2
145	1996	3	1	8	4	3	0	27.0694611518586	0.861678885161754	20.3501276595745	13.0006069553694	0	1	2
145	1996	3	1	9	4	3	0	51.4468891924449	0.861678885161754	19.7860262008734	5.41477502370527	0.944995216723862	1.46514709228246	2
146	1996	2	2	4	4	7	6	203.353566258093	0.850940620424678	19.7540857392826	4.11630895575491	5.01167229398632	1.30773905131661	1
146	1996	2	2	5	4	7	2	77.118080802959	0.850940620424678	19.4135498839907	4.08022093805252	4.22535233168773	1.27979031303251	1
146	1996	2	2	6	4	7	1	65.8981609568881	0.850940620424678	18.6950361445783	4.09333392157656	5.36950303507024	1.34506886360976	1
147	1996	3	2	13	4	4	0	103.414780747746	0.899886482627056	18.7065424044734	6.41357169832841	0	0.54192002219971	2
147	1996	3	2	14	4	4	0	138.004947609397	0.899886482627056	19.135244596132	7.40939110221424	2.07249402004616	0.747773411788184	2
147	1996	3	2	15	4	4	0	101.672840266877	0.899886482627056	18.6851178451178	5.98414664403523	1.61292006021707	1	2
148	1996	2	3	10	4	7	1	143.099894440185	0.850940620424678	19.4644561774023	5.76380778061849	0.11285699503267	2	2
148	1996	2	3	11	4	7	0	199.29820180157	0.850940620424678	19.23521218716	2.94780864616786	0.20547771755586	2	2
148	1996	2	3	12	4	7	1	95.0767115165615	0.850940620424678	18.3866162570888	2.11530357216453	0	1.79173478007413	2
149	1996	2	4	13	4	3	0	166.641594716191	0.861678885161754	18.6867101584343	4.84332696352828	4.55057833355145	0.969374437710436	1.58581232294424
149	1996	2	4	14	4	3	0	84.5168645798321	0.861678885161754	18.7599089874858	5.81490422976512	4.49553767750366	2	2.21145751903358
149	1996	2	4	15	4	3	0	68.4332507535983	0.861678885161754	18.389898989899	4.24877364397824	5.96452455096163	2	2.51773772451918
151	1996	2	6	4	4	3	8	173.347220692811	0.861678885161754	20.9346981627297	2.4487720467265	4.0958336119636	0.500825963618756	1.50082596361876
151	1996	2	6	5	4	3	0	78.145777142916	0.861678885161754	20.5320649651972	5.08609520891973	5.47944955203822	1.14580804314148	1.68999368441466
151	1996	2	6	6	4	3	0	68.9058136109061	0.861678885161754	19.7560481927711	4.71490223866405	6.51129201176442	1.33518199823099	1.66481800176901
152	1996	1	13	4	4	7	7	206.364137866104	0.850940620424678	19.4459842519685	3.22359798830908	6.47190809930326	0.688960578386756	1.20671101253179
152	1996	1	13	5	4	7	2	77.6883838204635	0.850940620424678	19.0753596287703	3.21424509056654	5.09444684826686	1	1.35706274504135
152	1996	1	13	6	4	7	0	70.1740496096472	0.850940620424678	18.6055903614458	3.98863473983931	4.62751227629223	1	1.32954491327977
153	1996	2	13	10	4	3	2	189.088711990508	0.861678885161754	19.5991129883844	4.11810026894387	0	0.464048842506648	1
153	1996	2	13	11	4	3	1	196.803929760107	0.861678885161754	19.6166702937976	5.94613792340134	0	1.01212600741704	1
153	1996	2	13	12	4	3	0	93.8408876110182	0.861678885161754	19.189640831758	6.87410011309606	0	1.15795565006193	1
154	1996	2	14	7	4	7	13	236.715299123559	0.850940620424678	20.0309262759924	4.72791253676974	0	0	1
154	1996	2	14	8	4	7	4	70.1796042821994	0.850940620424678	20.0750638297872	4.20045965110587	0	0	1
154	1996	2	14	9	4	7	0	54.4454190649953	0.850940620424678	19.5547598253275	3.59701894801291	0	0	1
155	1996	2	16	10	4	7	4	192.573675051188	0.850940620424678	19.5842449841605	4.59632897797136	0	0	1
155	1996	2	16	11	4	7	7	197.174693670334	0.850940620424678	19.8351686615887	2.9025684862854	0	0	1
155	1996	2	16	12	4	7	6	96.560329328522	0.850940620424678	19.8072589792061	2	0	0	1
156	1996	1	17	13	4	7	0	97.9145737699649	0.850940620424678	17.9594780987884	8.18942243057388	0.98762800046088	2.86251662035058	2
156	1996	1	17	14	4	7	0	122.156352782442	0.850940620424678	17.9193174061433	6.70639458355042	2.39253713977413	3	2
156	1996	1	17	15	4	7	0	70.5136627751872	0.850940620424678	17.349898989899	4.25472191012228	3.03891427954282	3	2
157	1996	2	17	13	4	7	0	158.987657254392	0.850940620424678	18.8734016775396	5.02510187646412	0	0	2
157	1996	2	17	14	4	7	0	149.424867680518	0.850940620424678	19.2430034129693	3.45715764958943	0	0	2
157	1996	2	17	15	4	7	1	101.388763671772	0.850940620424678	19.3000673400673	1.96090774073991	0	0	2
158	1996	2	20	1	4	3	0	166.036950145805	0.861678885161754	21.4895147478592	3.84261237031418	5.44822353560062	2.28476214654122	2
158	1996	2	20	2	4	3	0	53.5694017952435	0.861678885161754	21.0168421052632	2	7.01212933652966	3	2
158	1996	2	20	3	4	3	0	47.4545801968335	0.861678885161754	20.5634008097166	2	7.50201357408567	3	2
159	1996	1	21	4	4	3	0	211.091611199024	0.861678885161754	19.2203324584427	5.95698879738316	2.41525549993446	0	2
159	1996	1	21	5	4	3	0	82.428355800929	0.861678885161754	18.6536426914153	5.03744137871307	4.94208280745771	0	2
159	1996	1	21	6	4	3	0	68.8235317953542	0.861678885161754	18.3071807228916	4.77372780125703	6.45293090743332	0	2
160	1996	2	21	10	4	3	3	189.641077919862	0.861678885161754	21.0335374868004	1.85463668660811	3.15437614786535	1	1
160	1996	2	21	11	4	3	5	197.568424999228	0.861678885161754	21.0660718171926	2.35255011527492	3.09216719734336	1.0053854324041	1
160	1996	2	21	12	4	3	0	94.0644488444816	0.861678885161754	20.793572778828	4.00554668333095	2.85565115249662	1.29246988735461	1
161	1996	1	23	10	4	3	0	61.2132744431168	0.861678885161754	18.7376135163675	7.06862157461438	0.51277178156282	0	3
161	1996	1	23	11	4	3	0	131.648493829035	0.861678885161754	18.5079869423286	6.38026647500646	0.408926386224743	0	3
161	1996	1	23	12	4	3	0	61.667453867913	0.861678885161754	17.8524763705104	2.26343146874095	0	0	3
162	1996	2	25	4	4	3	0	211.349603372573	0.861678885161754	21.631811023622	5.04750955075989	1.54672501707715	1.66127868032256	2
162	1996	2	25	5	4	3	0	83.0082455288423	0.861678885161754	21.2667285382831	6.08953077366849	1.09497920786528	1.6696090678408	2
162	1996	2	25	6	4	3	0	69.4829916890352	0.861678885161754	20.7580722891566	5.66602685137341	0.66794629725317	1.66702164842085	2
163	1996	2	29	7	4	3	0	84.4423832421106	0.861678885161754	20.3997731568998	7.4401998765076	3.38810923526093	0	2
163	1996	2	29	8	4	3	0	21.2121675496122	0.861678885161754	20.2616170212766	5.68828120194027	3.46757819708959	0	2
163	1996	2	29	9	4	3	0	29.4244204664064	0.861678885161754	19.795807860262	4	6	0	2
164	1996	1	30	10	4	7	0	66.3549185826432	0.850940620424678	18.8198944033791	7.16519939070181	4	0	1
164	1996	1	30	11	4	7	0	66.3862061149819	0.850940620424678	18.499281828074	6	4	0	1
164	1996	1	30	12	4	7	0	31.916444421333	0.850940620424678	17.8769754253308	6	4	0	1
165	1997	2	3	4	5	3	0	139.866530836671	0.894063439563907	22.0304811898513	4.32621968647837	0	2	1
165	1997	2	3	5	5	3	0	27.5188633957398	0.894063439563907	21.7058932714617	9.73171093615726	0	2	1
165	1997	2	3	6	5	3	0	23.3507566890002	0.894063439563907	21.5522891566265	10	0	2	1
166	1997	1	4	1	5	7	0	110.548305475954	0.86822092544133	20.0632159847764	5.36199231723492	0.769827424807952	0.777052028655096	0.939017769714169
166	1997	1	4	2	5	7	0	80.2393227204503	0.86822092544133	19.6270175438597	2.12586344116677	0.655142796986129	1.01192494666763	1.35142129182832
166	1997	1	4	3	5	7	4	71.7933058836496	0.86822092544133	19.2396761133603	2.00271817088937	0.67521863315847	0.989890221151669	1.31738975888257
167	1997	2	4	4	5	3	6	72.3925854344059	0.894063439563907	22.2232370953631	2.92379636737145	0.562505720752314	0	1
167	1997	2	4	5	5	3	0	39.4473840650744	0.894063439563907	21.9096983758701	2.44934585101878	0	0.318351397497607	1
167	1997	2	4	6	5	3	0	45.507382227345	0.894063439563907	21.878843373494	2.41769903867072	0	0.493688040822019	1
168	1997	2	5	7	5	3	9	210.830120555347	0.894063439563907	23.7679395085066	2.11141286902984	5.1302036542378	0.613431573501218	1
168	1997	2	5	8	5	3	6	103.57768303211	0.894063439563907	24.124085106383	2.38559058265815	3.26995457292049	0.785875258303141	1
168	1997	2	5	9	5	3	2	75.636116572138	0.894063439563907	23.0171179039301	2.63918625880113	2.72568764970803	0.65625701347513	1
169	1997	2	13	1	5	3	0	162.994163877083	0.894063439563907	21.0356993339676	3.54835840890048	4.56248695652514	2	2.16004051810458
169	1997	2	13	2	5	3	0	80.859159109689	0.894063439563907	20.3908771929825	3.05041256554914	6.99408481330267	2	2.33251829448869
169	1997	2	13	3	5	3	0	70.4616100708211	0.894063439563907	20.0153846153846	3	7	2	2.33726754061604
170	1997	2	14	4	5	3	2	143.09111903471	0.894063439563907	21.0535433070866	3.19555526588871	0	1.49976081160728	2.50023918839272
170	1997	2	14	5	5	3	0	82.1041959578062	0.894063439563907	20.4945707656613	3.42779257945006	0	1.67599238024063	2.65869142121966
170	1997	2	14	6	5	3	0	69.0488251697344	0.894063439563907	20.024	3.92879507592914	0	1.67024860046621	2.81026347675799
171	1997	1	16	8	5	7	0	28.6509552467378	0.86822092544133	19.7387234042553	6	2.80106418243466	0	1
171	1997	1	16	9	5	7	0	18.5654420268266	0.86822092544133	19.5261135371179	6	3	0	1
172	1997	2	17	10	5	7	3	191.917522204309	0.86822092544133	21.1996198521647	2.53682914614349	0.240405746694351	0.569432471404117	2.26456905045017
172	1997	2	17	11	5	7	0	198.151413633089	0.86822092544133	21.3550816104461	3.49876597411964	0.051129625615263	0.534757629771465	2.33212207789878
172	1997	2	17	12	5	7	0	96.5030624143267	0.86822092544133	20.849224952741	4.21548113718539	0.288140039684776	0.750785598978349	2.28814003968478
173	1997	1	18	7	5	7	0	121.159271021742	0.86822092544133	20.5079017013233	5.50728415732379	0.190527527687093	2	0.340643563321312
173	1997	1	18	8	5	7	0	46.3459589085181	0.86822092544133	20.4362553191489	6.33466283555711	1	2	0.942130648409282
173	1997	1	18	9	5	7	0	57.1492006838148	0.86822092544133	20.2747598253275	5.50775216742679	1	2	0.984495665146411
174	1997	2	18	13	5	7	0	59.1230450300194	0.86822092544133	21.5107921714818	1	1	0	2
174	1997	2	18	14	5	7	0	32.0639039222647	0.86822092544133	21.7394766780432	1.74140807213754	1.37066100982332	0.370661009823317	2
174	1997	2	18	15	5	7	0	34.175413623081	0.86822092544133	21.4923905723906	4.26890234292869	4.33075405469164	2.16537702734582	2
175	1997	2	19	13	5	7	5	118.383585402472	0.86822092544133	21.8876048462255	1.41725967207504	0	0.473616467451293	1.22583211540631
175	1997	2	19	14	5	7	0	117.375718317974	0.86822092544133	21.9180432309443	2.248784611607	0	0.396754884247249	1.44975649195133
175	1997	2	19	15	5	7	5	71.8220800175433	0.86822092544133	21.8991245791246	2.71768775121836	0	0.494421951957055	1.63557807634787
176	1997	2	20	13	5	7	4	110.60122660936	0.86822092544133	23.1875862068966	1.86748092386081	0	1	2
176	1997	2	20	14	5	7	1	117.22482496571	0.86822092544133	22.7549943117179	2.04498059509601	0	1	2
176	1997	2	20	15	5	7	6	71.819148002243	0.86822092544133	22.5779124579125	3.97535516156637	0	1.87119357700621	1.50640490907533
177	1997	2	3	1	4	7	0	42.8578142382202	0.850940620424678	22.6283920076118	5	0	3	1
177	1997	2	3	2	4	7	0	26.4906797201517	0.850940620424678	21.9550877192982	5.39211683555625	0	3	1
177	1997	2	3	3	4	7	0	23.7811448397214	0.850940620424678	21.4890688259109	6.63799845579337	0	3	1
178	1997	1	4	4	4	3	4	145.352155808624	0.861678885161754	19.4829396325459	4.75359073698559	0	2	1
178	1997	1	4	5	4	3	0	53.9510401333329	0.861678885161754	19.2691415313225	2.06147866823529	0	2	1
178	1997	1	4	6	4	3	0	45.85547126634	0.861678885161754	19.0181204819277	2	0	2	1
179	1997	2	4	1	4	7	0	116.51409690185	0.850940620424678	22.7285632730733	5.86597928271477	0.625826926978123	0.0867995228077805	1
179	1997	2	4	2	4	7	0	54.0447385297692	0.850940620424678	22.040701754386	5.18014405404989	0.210127443675121	0.63513699522417	1
179	1997	2	4	3	4	7	0	47.1922643876925	0.850940620424678	21.6283400809717	4.19601492171542	0	1.00677222344873	1
180	1997	2	5	10	4	7	4	115.795292554186	0.850940620424678	23.336050686378	3.70446273983642	3.97780653059528	0.871112810131757	1
180	1997	2	5	11	4	7	5	198.409546414309	0.850940620424678	23.3710119695321	3.54696678377485	1.99912546646003	1	1
180	1997	2	5	12	4	7	1	96.9394937822964	0.850940620424678	22.025179584121	2.99266717762892	1	0.698479018192503	1
181	1997	3	6	4	5	3	0	69.7522240577281	0.894063439563907	20.691968503937	3.63067320147708	5.62095775091659	3	2
181	1997	3	6	5	5	3	0	55.6143637643937	0.894063439563907	20.9552668213457	3.85266040706355	4.98105779459184	3	2
181	1997	3	6	6	5	3	0	46.211865468456	0.894063439563907	20.617734939759	3.00701922302489	6.76486519437208	3	2
182	1997	3	7	7	5	3	2	162.791744838811	0.894063439563907	19.7705103969754	2.74716090649771	1.20446055196226	1.74991430889017	1
182	1997	3	7	8	5	3	0	84.5113389297539	0.894063439563907	20.3365106382979	4.40091773447146	3.42132059569268	1	1.62909139384676
182	1997	3	7	9	5	3	3	74.8997605614553	0.894063439563907	20.4941484716157	3.1833295441788	3.62138025280165	1	1.6340321627923
183	1997	3	11	10	5	3	3	195.664425563102	0.894063439563907	19.40464625132	2.30164118879326	0	0.838404751893462	0.783399638703667
183	1997	3	11	11	5	3	4	198.205088952165	0.894063439563907	20.0115342763874	3.817613962996	0.696168538894526	1.43355628760093	1
183	1997	3	11	12	5	3	0	98.0176756347443	0.894063439563907	20.1611342155009	6.29802812892971	3.74414331922178	1.71763718419804	1
184	1997	1	13	10	4	3	2	77.0200746493372	0.861678885161754	19.4130939809926	4.85141522940351	4.66333100107713	2	0
185	1997	3	13	1	5	3	0	163.930535771495	0.894063439563907	20.5047002854424	4.6633472070337	2.68482596716601	2.06316151458525	2.75628969824777
185	1997	3	13	2	5	3	0	80.2720712310006	0.894063439563907	20.3294736842105	5.23551799364238	6.06577884769626	2.33284940553904	3
185	1997	3	13	3	5	3	0	71.1194131629049	0.894063439563907	20.3515789473684	5.66375249820191	7.00431174127057	2.33181673767439	3
186	1997	2	14	13	4	7	2	158.772414944321	0.850940620424678	19.8914072693383	4.24406106593241	0	1.35805252095706	3
186	1997	2	14	14	4	7	0	153.952554221846	0.850940620424678	19.7182707622298	4.20134503095334	0	1.36965806648115	3
186	1997	2	14	15	4	7	0	103.44947263376	0.850940620424678	19.3070707070707	4.06407559324476	0	1.33938062391171	3
187	1997	3	14	4	5	3	0	211.856147085771	0.894063439563907	20.2657217847769	4.06168253110244	6.71014977108603	1.14272185625791	2
187	1997	3	14	5	5	3	0	82.2118749519034	0.894063439563907	20.6564269141531	3.18952309519857	4.20834287468979	0.730068034966346	2
187	1997	3	14	6	5	3	0	68.9785315541761	0.894063439563907	20.2109879518072	2.98342880362163	2.3351680503915	0.671726824290342	2
188	1997	1	16	6	4	3	0	23.0530448298659	0.861678885161754	19.4665060240964	6.1441696805722	2	2	1
189	1997	2	17	7	4	3	1	59.0628886355404	0.861678885161754	21.8672967863894	2.25765098326592	2.61352352510113	1	2
189	1997	2	17	8	4	3	1	46.511645532898	0.861678885161754	22.0498723404255	6.25751091324118	0	1	2
189	1997	2	17	9	4	3	0	20.877489285603	0.861678885161754	21.4789519650655	8	0	1	2
190	1997	1	18	4	4	3	1	139.883204379409	0.861678885161754	20.9624146981627	5.9523246103177	1	2.03843617723192	1.03843617723192
190	1997	1	18	5	4	3	0	31.1637026833514	0.861678885161754	20.7095127610209	6.41485870981759	1	2.88804334639219	1.88804334639219
190	1997	1	18	6	4	3	0	23.1094999981219	0.861678885161754	20.3397590361446	6.11701021024451	1	3	2
191	1997	1	19	10	4	3	4	123.503724113201	0.861678885161754	20.9113833157339	1.65726482266759	0	0.318184244247902	1.6363684884958
191	1997	1	19	11	4	3	3	145.435667993256	0.861678885161754	20.4871817192601	3.81582374592309	0	0.80275647177618	1.84395201428247
191	1997	1	19	12	4	3	0	97.2001324677555	0.861678885161754	20.0102079395085	5.13773185289093	0	0.926779868345539	2.08960670026223
192	1997	2	19	7	4	3	0	162.281234598784	0.861678885161754	23.13595463138	5.94601894035412	0	0.482939391874703	1.4829393918747
192	1997	2	19	8	4	3	0	25.3305408008318	0.861678885161754	23.0245106382979	6	0	1	2
192	1997	2	19	9	4	3	0	29.4117482599088	0.861678885161754	23.0080349344978	5.23998820295735	0	1	2
193	1997	3	19	7	5	3	0	207.683624205064	0.894063439563907	19.9321739130435	3.05203835084916	1.05768221127784	2.51831219285686	1.42390610017567
193	1997	3	19	8	5	3	0	106.809976786221	0.894063439563907	20.2851063829787	6.75109991337637	2.16123196552991	2.57226777844425	2.54792368316663
193	1997	3	19	9	5	3	0	78.9378797027714	0.894063439563907	20.1944104803493	8.31934677558969	3.58962713930927	2.34056106486295	2.64593787506906
194	1997	2	20	10	4	3	1	124.271096326374	0.861678885161754	23.4299894403379	1.86847462908333	0	1	1.53786406717573
194	1997	2	20	11	4	3	6	130.279691336408	0.861678885161754	23.0764309031556	3.38703112211077	0	1	1.49618242429284
194	1997	2	20	12	4	3	1	57.5982441209757	0.861678885161754	22.9026086956522	2.85246875087408	0	1	1.9371676991692
195	1997	3	20	13	5	3	0	103.045773783759	0.894063439563907	17.9875116495806	5.43931296227835	2.17863161669264	0.833280655666192	2
195	1997	3	20	14	5	3	0	122.901369484458	0.894063439563907	18.4058703071672	10.1035108322134	4.81279947928264	2.13188644769923	2.24018225832663
195	1997	3	20	15	5	3	0	69.9920731783847	0.894063439563907	17.8910437710438	13.456738370668	4.24529714883911	1.67444218904559	2.828516030579
196	1997	2	21	1	4	7	0	98.4689300374709	0.850940620424678	25.1468315889629	3.51216397599959	0.607693208266193	1.4425027860206	1.4425027860206
196	1997	2	21	2	4	7	0	53.4121296199849	0.850940620424678	25.7147368421053	3.90569424056641	1.7552376341824	1.50039533629268	1.50039533629268
196	1997	2	21	3	4	7	0	71.1251794499113	0.850940620424678	25.183967611336	5.48090363424764	1.58336923796066	1.66907167617454	1.33599757711364
197	1998	2	1	1	5	7	0	122.424887816546	0.86822092544133	20.8883349191246	5.90579807868023	4.29266851455089	2	2
197	1998	2	1	2	5	7	0	54.8039769709606	0.86822092544133	21.1624561403509	5.11995897719131	2.22492480561937	2	2
197	1998	2	1	3	5	7	0	70.9231667561999	0.86822092544133	20.6479352226721	6.21843742494164	3.36071546051215	2.33732540069456	2
198	1998	3	3	1	5	7	0	160.55686807991	0.86822092544133	21.3712274024738	3.9218662822786	2.73077056969048	1	1.26519723767904
198	1998	3	3	2	5	7	0	80.3534968278966	0.86822092544133	21.8378947368421	2.98674840028752	2.64707148457142	1	1.32642531600363
198	1998	3	3	3	5	7	0	68.8313003054747	0.86822092544133	21.525991902834	2.868331380342	2.66932896050422	1	1.35248797015403
200	1998	2	10	7	5	7	1	151.693780475195	0.86822092544133	20.8032514177694	3.62683029764845	0.535252136526544	1.46474786347346	1
200	1998	2	10	8	5	7	9	56.9344673808684	0.86822092544133	21.372085106383	2.62796106786279	0.313980533931397	1.6860194660686	1
200	1998	2	10	9	5	7	4	50.6327080557655	0.86822092544133	21.4730131004367	2.85722343223258	0.618008388552856	1.38199161144714	1
201	1998	2	11	13	5	7	0	159.546404088748	0.86822092544133	19.4483876980429	3.00413661760705	0	0.913327987934331	1.29714457423538
201	1998	2	11	14	5	7	0	154.262088959226	0.86822092544133	20.1090784982935	3.35366145129664	0	1.31656136462756	1.37683099039255
201	1998	2	11	15	5	7	0	73.8269120943393	0.86822092544133	19.9131313131313	3.24311594271116	0	1.78401937929919	1.25131072017424
202	1998	1	12	10	5	7	3	194.661221508127	0.86822092544133	20.479535374868	3.39256213184776	0	1.34928491564733	1
202	1998	1	12	11	5	7	1	198.223308593657	0.86822092544133	20.2013057671382	4.20172083834368	0	1.38598038719789	1
202	1998	1	12	12	5	7	0	96.855299633713	0.86822092544133	19.8208695652174	5.4250656046239	0	1.23794679176228	1
203	1998	1	13	4	5	7	11	135.392265910029	0.86822092544133	21.1446719160105	2.31951169060274	0.918668354048026	0.294035267635831	1.54066582297599
203	1998	1	13	5	5	7	0	82.8986770937656	0.86822092544133	21.0194895591647	4.67337527756433	2.32186404422756	0.995286301580468	1.6649382090964
203	1998	1	13	6	5	7	1	69.3319417853111	0.86822092544133	20.456578313253	5.72775395297202	2.01282021938092	0.895470646231326	1.67015417917909
204	1998	2	13	4	5	3	4	210.552438569769	0.894063439563907	20.6991076115486	3.4197862335564	0.217103032939381	2	2.33481866296525
204	1998	2	13	5	5	3	0	83.0110345798189	0.894063439563907	21.0588399071926	1.20277109828224	0.984420852504694	2	2.33206114569991
204	1998	2	13	6	5	3	0	69.36463926643	0.894063439563907	20.6447228915663	1	1.29878397368144	2	2.33670639374957
205	1998	1	16	1	5	3	1	167.778569672248	0.894063439563907	21.1211037107517	4.57731706973724	0.346737689891253	1.99693539920684	1.13837700872601
205	1998	1	16	2	5	3	0	80.800742473671	0.894063439563907	21.0782456140351	6.17521685496889	0	1.33955543685458	1
205	1998	1	16	3	5	3	0	70.6030737848922	0.894063439563907	20.3451012145749	6.73106628478233	0	1.33926861702547	1
206	1998	2	21	10	5	3	1	125.237937481377	0.894063439563907	20.5393453009504	4.29279775722718	2	2.47395279584808	2.04356684772692
206	1998	2	21	11	5	3	6	192.136180503824	0.894063439563907	20.9046789989119	2.98265427238307	1.67782482305618	2.65244041980847	2.65244041980847
206	1998	2	21	12	5	3	3	96.4209689023927	0.894063439563907	20.4502835538752	3	2.35437922721771	2.6642352750788	2.6642352750788
207	1998	1	23	7	5	3	2	218.193918831026	0.894063439563907	19.6654064272212	1.82769311547947	1.46156911371342	2	2.64443706099078
207	1998	1	23	8	5	3	0	99.111787731752	0.894063439563907	20.0658723404255	3.6565786404967	3.06436365128486	2	2.7176450836046
207	1998	1	23	9	5	3	3	79.2016807717847	0.894063439563907	20.0452401746725	5.51264429660502	3.63020133681709	2	2.66041975683481
208	1998	1	29	13	5	3	1	111.435244955919	0.894063439563907	18.4992730661696	0.758564404681254	0	1	2.0062591213819
208	1998	1	29	14	5	3	0	118.988218220721	0.894063439563907	19.0467804323094	4.5450999423368	3.80430826627598	1	2.5433704738659
208	1998	1	29	15	5	3	0	34.3899704352871	0.894063439563907	18.7745454545455	8.72901408431469	7.83661971840536	1	3
209	1998	2	3	13	4	3	0	82.9982976188582	0.861678885161754	19.274072693383	3.80345713763564	0	2	3
209	1998	2	3	14	4	3	0	152.268735648808	0.861678885161754	20.2401365187713	1.58904523717444	0	2	3
209	1998	2	3	15	4	3	1	102.366326675179	0.861678885161754	20.23367003367	1.98017314793117	0	2	3
210	1998	3	3	4	4	3	3	137.615970034753	0.861678885161754	21.0770603674541	3.77255807946637	1.54937755943068	1	1
210	1998	3	3	5	4	3	0	52.3572550696578	0.861678885161754	21.8566125290023	3.05430301113774	3.53212987997313	1	1
210	1998	3	3	6	4	3	2	45.3132603232957	0.861678885161754	21.434313253012	3	2.98367852274743	1	1
211	1998	1	8	1	4	3	0	122.044083313876	0.861678885161754	20.1038629876308	6.4624517257547	1.54854507005914	3	0
211	1998	1	8	2	4	3	0	54.2527882860368	0.861678885161754	20.0477192982456	6.49569655868913	3.67115094206432	3	0
211	1998	1	8	3	4	3	0	47.0722020173469	0.861678885161754	19.4547368421053	6.87955572953419	4.36760104032247	3	0
212	1998	3	9	10	4	3	0	197.905564294578	0.861678885161754	19.179767687434	3.59144855439632	0	1.37675274885208	1
212	1998	3	9	11	4	3	0	132.242233399247	0.861678885161754	20.1057236126224	5.05488897252146	0	1.95581074424624	1
212	1998	3	9	12	4	3	6	65.7479290055419	0.861678885161754	20.1169754253308	7.49138768084091	0	2	1
213	1998	2	10	4	4	3	5	143.865454658805	0.861678885161754	21.4649518810149	3.24728330502927	0.972224786359018	1	1
213	1998	2	10	5	4	3	3	54.2987640848909	0.861678885161754	22.4687703016241	2.51823630299324	0	1	1
213	1998	2	10	6	4	3	0	45.7525507926224	0.861678885161754	21.7566265060241	2.50290122729835	0.274278276028482	1	1
214	1998	2	11	10	4	3	0	203.709390508407	0.861678885161754	20.1166209081309	3.3295278509109	0	1.327757158706	1
214	1998	2	11	11	4	3	0	198.884860470926	0.861678885161754	20.4600217627856	3.62232905213294	0	1.33778164797405	1
214	1998	2	11	12	4	3	3	97.8069905567702	0.861678885161754	20.1835160680529	4.04268228861282	0	1.33530478453845	1
215	1998	1	12	13	4	3	3	148.456705904721	0.861678885161754	19.9558247903075	2.5472705483372	0	1.32804417971722	1.10280726201087
215	1998	1	12	14	4	3	0	155.496449179692	0.861678885161754	19.646188850967	3.33452389100734	0	1.27336655951747	1.36167807364097
215	1998	1	12	15	4	3	0	103.647453997381	0.861678885161754	19.7138047138047	4.04780082972722	0	1.65895483372684	1.33892725139719
216	1998	1	13	7	4	3	6	133.460467256476	0.861678885161754	21.018449905482	1.68078302557474	0.199405640846667	0.546685461753422	1
216	1998	1	13	8	4	3	7	57.3562635901387	0.861678885161754	20.9451914893617	5.57783387475637	0.335904216789419	0.294727728930712	1
216	1998	1	13	9	4	3	0	45.3059179368129	0.861678885161754	20.4616593886463	7.82827139753758	0.542908349225727	0.542908349225727	1
217	1998	2	13	1	4	7	0	93.1158884312022	0.850940620424678	21.0666032350143	5.01673673162057	0.362475367961585	3	3
217	1998	2	13	2	4	7	4	57.2858967496747	0.850940620424678	21.7589473684211	2.26904558537135	0.461341907071108	3	3
217	1998	2	13	3	4	7	1	48.7554531833023	0.850940620424678	21.2513360323887	1.98032736287004	0.490163681435021	3	3
219	1998	2	21	7	4	7	2	236.124045668666	0.850940620424678	21.0589792060491	4.72240613282199	0.33577153265196	2.41581446993074	2
219	1998	2	21	8	4	7	1	95.0644587771108	0.850940620424678	21.7611914893617	3.26973902545338	0.418588571467123	2.52973180902892	2
219	1998	2	21	9	4	7	2	75.2413691936599	0.850940620424678	21.5561572052402	2.63311742465355	1.04338739566308	2.72559115037218	2
220	1998	1	23	4	4	3	2	213.308709496586	0.861678885161754	20.3746281714786	2.75547379243736	0.863863364281063	2.32565541904865	2.32565541904865
220	1998	1	23	5	4	3	0	81.401664013843	0.861678885161754	20.5194431554524	5.05947981282092	2.57742211432238	2.33759215447422	2.33759215447422
220	1998	1	23	6	4	3	0	68.8864150818741	0.861678885161754	20.0012530120482	6.7827499268308	2.19600656920409	2.10403234605559	2.33619735864858
221	1998	1	29	10	4	7	0	194.014001275737	0.850940620424678	19.4419852164731	4.29477638770809	0.323412898034185	2	2
221	1998	1	29	11	4	7	0	198.891973716477	0.850940620424678	19.6589771490751	3.21310098589401	0.788865743079037	2	2
221	1998	1	29	12	4	7	0	60.1513154707591	0.850940620424678	19.5492627599244	4.16349206160295	1.02467160580973	2	2
222	1999	2	1	10	10	6	2	133.572953029299	0.676033282290006	19.6269904963041	3.03807426225533	0.627008762504061	0	0
222	1999	2	1	11	10	6	0	131.359180723867	0.676033282290006	19.7098150163221	5.71389382724429	2.09060943776937	0	0
222	1999	2	1	12	10	6	0	75.8575053557574	0.676033282290006	19.6575425330813	7.09490802958142	2.35763795562786	0	0
222	1999	2	1	7	10	6	0	64.3339583724116	0.676033282290006	20.099584120983	2.40607369068226	2.40607369068226	1	0
222	1999	2	1	8	10	6	0	57.8121687405317	0.676033282290006	20.3457021276596	4.22210038728406	4.8331505809261	1.61105019364203	0
222	1999	2	1	9	10	6	0	30.122041686539	0.676033282290006	20.2768558951965	7.71298404949128	5.4237941188678	1.7118970594339	0
223	1999	3	4	4	10	6	2	76.2724211564846	0.676033282290006	20.6452143482065	3.87509401714336	5.84315274135333	2.22720365565039	0.313128936633606
223	1999	3	4	5	10	6	0	26.8878346026583	0.676033282290006	21.2756380510441	3	3	1	1
223	1999	3	4	6	10	6	0	26.8399003565873	0.676033282290006	21.1320481927711	2.70205874346864	3	1	1
224	1999	3	5	10	10	6	0	82.2936502661992	0.676033282290006	19.5078775079197	4.33424075054327	4.88557576547756	0.221598695664527	0
224	1999	3	5	11	10	6	0	64.2914286761005	0.676033282290006	19.9493797606094	1.32774834006111	0	0.150515199411302	0
224	1999	3	5	12	10	6	0	38.921459034352	0.676033282290006	19.8547448015123	3.70165090553984	0	1	0
224	1999	3	5	13	10	6	2	136.996768606326	0.676033282290006	18.8711649580615	1.5171751451008	0.317687766714399	0.105895922238133	0.31725396148045
224	1999	3	5	14	10	6	0	111.844582658674	0.676033282290006	19.473811149033	0.791872205080111	0.0584630356444484	0	0.650014741780081
224	1999	3	5	15	10	6	2	67.1771014183367	0.676033282290006	19.0985858585859	4.45463761961485	0.486700997261471	0.602973993717969	0.487603630284112
225	1999	1	9	10	10	9	2	134.957288703529	0.634531029503673	21.3523548046463	6.47301969969364	0	0	0
225	1999	1	9	11	10	9	0	131.513081360975	0.634531029503673	20.5864200217628	4.10833110183282	0	0	0
225	1999	1	9	12	10	9	0	74.1847562507927	0.634531029503673	19.6684310018904	4.3847219155541	0	0	0
225	1999	1	9	7	10	9	2	142.260388342812	0.634531029503673	21.5876748582231	2.98699592890506	0	0	0
225	1999	1	9	8	10	9	3	74.9975263074899	0.634531029503673	20.8495319148936	4	0	0	0
225	1999	1	9	9	10	9	0	61.6608126977923	0.634531029503673	20.4620087336245	4.51142280990547	0	0	0
226	1999	2	10	1	10	6	0	66.605768990463	0.676033282290006	20.1722169362512	5.50690541046195	8	1	2
226	1999	2	10	2	10	6	0	30.5103862396719	0.676033282290006	20.4691228070175	2	8	1	2
226	1999	2	10	3	10	6	0	29.1780231776453	0.676033282290006	19.4421052631579	2	8	1	2
226	1999	2	10	4	10	6	0	70.2334702965227	0.676033282290006	20.1097812773403	6.40172625902272	8	1	1.86696404813759
226	1999	2	10	5	10	6	0	27.5888941443878	0.676033282290006	20.8862180974478	2.06284714321988	8	1	2
226	1999	2	10	6	10	6	0	27.7017973641662	0.676033282290006	20.3239518072289	2	8	1	2
227	1999	1	13	12	10	9	0	39.2752076105267	0.634531029503673	18.817618147448	6.56211152240065	0	1	1
228	1999	2	14	10	10	9	0	61.6624440285172	0.634531029503673	19.1208025343189	4.5980834558527	8	1.63477842276665	1
228	1999	2	14	7	10	9	0	78.669976971575	0.634531029503673	19.7750472589792	2.90870692189777	8	1.60057331411462	1
228	1999	2	14	8	10	9	0	25.9414317778966	0.634531029503673	20.0117446808511	4.02995859632739	7.50226418342404	1.75113209171202	1
228	1999	2	14	9	10	9	3	30.6003638247055	0.634531029503673	20.2454148471616	3	6	1	1
229	1999	1	15	13	10	9	0	201.106205500699	0.634531029503673	19.2026467847157	5.49393108190496	0	0	1
229	1999	1	15	14	10	9	1	171.3756800015	0.634531029503673	19.0850056882821	5.44869944581697	0	0	1
229	1999	1	15	15	10	9	0	103.843463384796	0.634531029503673	18.5913804713805	5	0	0	1
230	1999	2	20	10	10	9	0	72.4629139039001	0.634531029503673	19.5768109820486	2.28512446086634	0	0.714875539133659	1
230	1999	2	20	11	10	9	2	89.8452147923191	0.634531029503673	20.0348639825898	3.11970971981097	0	1	1
230	1999	2	20	12	10	9	0	73.3921615077965	0.634531029503673	19.9509262759924	4.57773567226675	0.716239061795254	1	1
230	1999	2	20	7	10	9	0	62.8257819781493	0.634531029503673	20.1546313799622	5.1780228809942	0	0.491069636260202	1
230	1999	2	20	8	10	9	1	49.1535670207217	0.634531029503673	20.6122553191489	4.01827890689791	0.654190722183966	1	1
230	1999	2	20	9	10	9	0	28.4275043133282	0.634531029503673	20.4815720524017	5	6	1	1
231	1999	2	22	1	10	6	0	47.5114119788288	0.676033282290006	21.1617507136061	5.11629238180761	4.83030692477414	0	0
231	1999	2	22	2	10	6	0	43.1610634653274	0.676033282290006	21.4736842105263	3	2.01378119936395	0	0
231	1999	2	22	3	10	6	0	27.9012357418402	0.676033282290006	20.9977327935223	3	1	0	0
231	1999	2	22	4	10	6	0	70.1522278167065	0.676033282290006	20.6207174103237	1	8	0	1
231	1999	2	22	5	10	6	0	32.3555113274686	0.676033282290006	21.3031090487239	1	7.90581000655535	0	0.905810006555348
231	1999	2	22	6	10	6	0	27.2613791693792	0.676033282290006	20.6239036144578	1	7	0	0
231	1999	2	22	7	10	6	0	82.6986111160099	0.676033282290006	20.2477882797732	3.16478065977267	7.75871441284264	0	0.582390329886333
231	1999	2	22	8	10	6	0	21.6029999015555	0.676033282290006	20.6180425531915	4	3.61641764127756	0	0.808208820638778
231	1999	2	22	9	10	6	1	34.2342087274289	0.676033282290006	20.4616593886463	4	2	0	0
232	1999	2	1	12	4	9	0	38.7512897185889	0.634119000237397	19.6575425330813	6.82405202641652	4.63595181650178	0.635951816501782	0
232	1999	2	1	13	4	9	5	156.090741621414	0.634119000237397	18.6097670083877	2.5187187470399	3.82880344368108	0.634384363376133	0
232	1999	2	1	14	4	9	0	162.166729298994	0.634119000237397	18.8969738339022	3.91870666520418	4.32126489136677	1	0.252902071369063
232	1999	2	1	15	4	9	0	102.928163008159	0.634119000237397	18.9862626262626	6.62074286001079	2.41481088533858	1.36119896653505	0.385778980094104
233	1999	3	4	7	4	9	0	79.2773371957066	0.634119000237397	20.3687712665406	4.51494427765406	6.86404926155349	1.12583590034652	1
233	1999	3	4	8	4	9	2	29.3574657722178	0.634119000237397	21.0497021276596	3.11434822539958	4.88565177460042	0.114348225399576	1
233	1999	3	4	9	4	9	0	33.3948700728721	0.634119000237397	21.2221834061135	3.23029496262219	2.58479190117878	0	1
234	1999	3	5	13	4	9	0	58.7155379735699	0.634119000237397	18.8711649580615	3.02218929249814	0	1	1
234	1999	3	5	14	4	9	0	52.2684582580031	0.634119000237397	19.473811149033	2	0.0119170879034537	1	1
234	1999	3	5	15	4	9	0	35.1426063259374	0.634119000237397	19.0985858585859	4.83547077715122	2.73712788840136	1	1
235	1999	2	10	5	4	9	0	26.1506108767727	0.634119000237397	20.8862180974478	3.78331661198814	8	1.12846529193911	1
235	1999	2	10	6	4	9	0	27.0775331674514	0.634119000237397	20.3239518072289	3	8	2	1
235	1999	2	10	7	4	9	0	87.3634703581011	0.634119000237397	19.7532703213611	5.7324040661012	7.56674916851821	1.70998834041208	1.14323917189387
235	1999	2	10	8	4	9	0	22.1022080587992	0.634119000237397	20.2527659574468	5.51349143343314	8	2	1
235	1999	2	10	9	4	9	0	34.3576280886183	0.634119000237397	20.2712663755459	4.17089159978374	8	2	1
236	1999	2	11	1	4	6	0	60.1614637209667	0.6808352258064	20.2761941008563	6.51478747310685	2.45563758067943	0	0
236	1999	2	11	2	4	6	0	26.9507825675732	0.6808352258064	20.2656140350877	5.03934676099719	6.88195971700844	0.959019499464732	0.960653239002815
236	1999	2	11	3	4	6	1	28.0030062533537	0.6808352258064	19.1638866396761	5	3.13379697234346	0	1
236	1999	2	11	4	4	6	0	70.3561609228469	0.6808352258064	20.0687664041995	6.11301371902096	2.87483766821982	1	0
236	1999	2	11	5	4	6	0	27.4612924624847	0.6808352258064	20.6920649651972	8.41273304605857	4.76062693631451	0.967580422098684	0
236	1999	2	11	6	4	6	0	27.2637705244194	0.6808352258064	19.7973012048193	7.09874086726195	1.23674471373128	0	0
237	1999	1	12	1	4	6	0	47.7264017071942	0.6808352258064	20.7516270218839	4.84613484000446	1	1.60884596019655	1.60884596019655
237	1999	1	12	2	4	6	0	26.523975689467	0.6808352258064	20.1698245614035	6.39599441619943	1	2	2
237	1999	1	12	3	4	6	0	29.3208181978738	0.6808352258064	19.6665587044534	7	1	2	2
237	1999	1	12	4	4	6	2	223.687950538841	0.6808352258064	20.3754680664917	5.04866778508227	1	1.67058833699851	2
237	1999	1	12	5	4	6	0	82.3353946021291	0.6808352258064	19.9265893271462	3.30121935225137	1	1.76090117060428	2
237	1999	1	12	6	4	6	0	80.7389358418084	0.6808352258064	19.4780722891566	2.83932160092763	1	2	2
237	1999	1	12	7	4	6	0	82.9287938932284	0.6808352258064	20.0085444234405	8.17903698184145	1	2	2
237	1999	1	12	8	4	6	0	21.3831881715664	0.6808352258064	19.4949787234043	4.19471533602794	1	2	2
237	1999	1	12	9	4	6	0	34.6600768808766	0.6808352258064	19.1421834061135	3.36607181892746	1	2	2
238	1999	2	14	10	4	6	0	145.580125269937	0.6808352258064	19.1208025343189	2.89015262865726	0.749805045056892	0.249935015018964	1.89015262865726
238	1999	2	14	11	4	6	0	67.6254430958593	0.6808352258064	19.5475516866159	2.33317502404128	0.999525072123839	1	2
238	1999	2	14	12	4	6	5	37.087504088914	0.6808352258064	19.8378071833648	3.98676814922884	0	0.630547617640288	2
238	1999	2	14	13	4	6	0	193.507234374983	0.6808352258064	18.0656477166822	4.28474043956969	6.05400964641875	1.30152772590946	0.983134025340896
238	1999	2	14	14	4	6	0	163.152733050993	0.6808352258064	18.9097155858931	5.15463670234577	4.87044987626561	1.05230328780413	1.10423212570039
238	1999	2	14	15	4	6	0	101.867237318943	0.6808352258064	19.0961616161616	5.61956007454505	5.90257470750585	1.05806053061622	1.61234589002034
239	1999	1	15	10	4	6	0	83.0999822803479	0.6808352258064	20.2696937697994	4.79584883774913	0	0.278879186275206	2.53231046343064
239	1999	1	15	11	4	6	1	66.7989881763251	0.6808352258064	19.9248313384113	2.23607968509227	0	1	3
239	1999	1	15	12	4	6	1	41.3118915814315	0.6808352258064	19.1367107750473	2	0	1	3
240	1999	2	20	4	4	6	4	146.508190012447	0.6808352258064	20.5736832895888	5.82866564469714	3.74687216272509	0.513034347338359	1.26449418808483
240	1999	2	20	5	4	6	0	53.4642487561493	0.6808352258064	21.1575870069606	5.82635130836311	5.42659627954794	1.00446172640092	1.48348015298975
240	1999	2	20	6	4	6	0	53.6802422520627	0.6808352258064	20.634313253012	4.78447429612091	7.14240711646307	0.503653071694409	1.32837566633922
240	1999	2	20	7	4	6	0	86.4362515026358	0.6808352258064	20.1546313799622	5.36580140685535	3.16734553999162	0.412067399616268	1.180668720791
240	1999	2	20	8	4	6	0	21.6785894209542	0.6808352258064	20.6122553191489	4.76498100326563	4.52996200653127	1	2
240	1999	2	20	9	4	6	0	34.3104827146239	0.6808352258064	20.4815720524017	4.23084925846485	5	1	2
241	1999	2	22	10	4	9	0	72.9849084224033	0.634119000237397	19.7967898627244	2	8	0	1
241	1999	2	22	11	4	9	0	66.6941459570689	0.634119000237397	19.9370184983678	2.73730321822306	7.13756768354486	0	1
241	1999	2	22	12	4	9	0	39.5878486724979	0.634119000237397	19.9285444234405	3	5.72567783087533	0	1
241	1999	2	22	7	4	9	1	140.030751269606	0.634119000237397	20.2477882797732	1.9376334005157	5.80061572721596	0	1
241	1999	2	22	8	4	9	4	260.095410869788	0.634119000237397	20.6180425531915	2.18787234920337	4.62135391887686	0	1
241	1999	2	22	9	4	9	1	22.9754177774732	0.634119000237397	20.4616593886463	3	7	0	1
242	1998	3	10	13	5	7	0	158.151113374871	0.86822092544133	18.5150792171482	1.68166775161676	0	1	2
242	1998	3	10	14	5	7	0	151.02776970636	0.86822092544133	19.734835039818	1.67290487404652	0	1	2
242	1998	3	10	15	5	7	1	103.540080738716	0.86822092544133	19.8694949494949	3.25736120262261	0	1	2
243	1997	1	13	13	5	7	0	94.1329437624674	0.86822092544133	19.0702329916123	4.98190125197377	0.926853033493502	0.3624219831778	0.797990932862099
243	1997	1	13	14	5	7	0	90.1605631974593	0.86822092544133	19.1093970420933	5.80340540758822	1.6336249894042	0.632497182104644	1
243	1997	1	13	15	5	7	0	69.58777952503	0.86822092544133	19.2841750841751	4.03232490611068	2.49751229379906	0.502487706200942	1
244	1998	3	9	7	5	7	0	235.292950515873	0.86822092544133	19.829943289225	4.81953737377501	0.69322097366072	1.82067755057409	1.65270629451502
244	1998	3	9	8	5	7	0	76.9807126272708	0.86822092544133	20.6728510638298	5.2591186888539	0.576209830429025	2.37850140187395	1.74250729894882
244	1998	3	9	9	5	7	1	83.4543049945404	0.86822092544133	20.8403493449782	4.99376177502896	0.671446217346977	2.27573961181111	1.61146272048459
246	1999	2	2	7	10	6	0	83.0388719557815	0.676033282290006	20.0480151228733	1.04339773856406	0	1.0022399280836	0
246	1999	2	2	8	10	6	0	21.381921077519	0.676033282290006	20.1101276595745	4	0	1	0
246	1999	2	2	9	10	6	0	34.350168239177	0.676033282290006	19.9355458515284	6.89508960047115	0	1	0
248	1999	1	10	11	4	6	0	65.5859929901138	0.6808352258064	20.5827638737758	4.40206983774851	1	1.18270757517349	1
248	1999	1	10	12	4	6	0	40.3997048978931	0.6808352258064	20.0452930056711	5.33051934201497	1	2	1
249	1999	2	16	4	4	6	0	71.2067871192939	0.6808352258064	19.6283814523185	3.07567826566462	0	0	0
249	1999	2	16	5	4	6	0	27.9519420484844	0.6808352258064	18.1205568445476	6.15021792111083	0	0	0
249	1999	2	16	6	4	6	0	26.957078633983	0.6808352258064	19.0528192771084	7.95034276899301	0	0	0
252	1997	2	28	7	4	7	0	82.3631950721454	0.850940620424678	20.8678260869565	5.10962107165808	0	3	2
252	1997	2	28	8	4	7	0	21.8551681880063	0.850940620424678	21.3734468085106	7.77431526648877	0	3	2
252	1997	2	28	9	4	7	0	28.7067070906397	0.850940620424678	21.317903930131	8	0	3	2
253	1997	3	15	8	5	3	0	21.9024317477874	0.894063439563907	20.6704680851064	5	6	0	1
253	1997	3	15	9	5	3	0	27.9445228177245	0.894063439563907	20.7096943231441	3.35829863349244	6	0	1
338	1995	1	9	4	5	7	0	213.20585171801	0.86822092544133	20.0962029746282	4.8823685952991	4.11509654631978	1.61123514705523	1
338	1995	1	9	5	5	7	2	80.7255829477714	0.86822092544133	19.2839907192575	5.06892414745534	3.94467244046312	1.91019511461898	1
338	1995	1	9	6	5	7	0	68.7206178303844	0.86822092544133	18.8650602409639	5.49440448024951	3.15792527182412	1.6700534237965	1
339	1995	1	10	7	5	7	7	231.498424926478	0.86822092544133	19.6852173913043	4.67848426909172	4.15772696271247	1	1
339	1995	1	10	8	5	7	1	87.5657165652942	0.86822092544133	19.4622978723404	4.49839593309147	2.1744034415379	1	1
339	1995	1	10	9	5	7	0	78.7939869840693	0.86822092544133	19.1456768558952	5.53203193451951	2.50962451167957	1	1
340	1995	1	27	10	5	7	7	198.074615539369	0.86822092544133	19.1456388595565	3.27548049537762	3.28038104391052	1.45901484765905	1
340	1995	1	27	11	5	7	0	198.169445638361	0.86822092544133	18.9951251360174	2.98727273677821	1.81615088912198	1.33321374175563	1
340	1995	1	27	12	5	7	0	96.2909297976723	0.86822092544133	18.7925141776938	3.70885452672772	2.31573677887585	1.33868289777556	1
341	1995	1	28	13	5	7	1	157.955884224232	0.86822092544133	18.5059832246039	1.80614244291717	0.654698634499774	0.299897796477105	1
341	1995	1	28	14	5	7	0	152.185859161165	0.86822092544133	18.3068486916951	3.51831225200734	0.994377379870162	0.210838740255053	1
341	1995	1	28	15	5	7	0	103.413776706018	0.86822092544133	18.0020202020202	5.22369567817815	3.71844999323365	0.328548329328843	1
342	1995	1	9	7	8	4	1	161.953577683798	0.855884332278963	19.5383742911153	5.58064095646851	6.48107793151973	0.650536693652306	1.29695174240233
342	1995	1	9	8	8	4	0	79.8511187956347	0.855884332278963	19.0888510638298	7.08685422770948	7.40082104343295	0.720476289383391	1.26693994208091
342	1995	1	9	9	8	4	0	77.0070532360355	0.855884332278963	18.8983406113537	7.94234138321081	6.70555066041241	1.11758779006244	1.38099742116845
343	1995	1	10	1	8	4	0	166.555295054476	0.855884332278963	20.62648905804	6.72328561562109	5.98492747692431	2	1
343	1995	1	10	2	8	4	0	80.4703631390297	0.855884332278963	19.9621052631579	7.32511490809129	4.06379413697465	2	1
343	1995	1	10	3	8	4	0	71.3101607073313	0.855884332278963	19.4848582995951	7.19913022305832	3.11107331268797	2	1
345	1995	1	13	13	8	4	0	108.675312998829	0.855884332278963	18.8688868101029	3.51569982132199	8	1	2
345	1995	1	13	14	8	4	0	64.1026731590271	0.855884332278963	18.6198620689655	5.73385664339441	3.75972571873466	1	2
345	1995	1	13	15	8	4	0	34.3649449742086	0.855884332278963	18.6064864864865	5	6.69178636954867	1	2
346	1995	1	27	13	8	4	3	155.098065374465	0.855884332278963	18.30587138863	4.96740775654213	1.42257294814735	1.14713089165402	0.959592852366317
346	1995	1	27	14	8	4	0	168.005122810825	0.855884332278963	18.050739476678	5.31370436017298	2.12561632125021	0.669574255642339	0.669574255642339
346	1995	1	27	15	8	4	0	103.460306564769	0.855884332278963	17.8783838383838	7.90028877925606	1.72484189262433	0.661462849687954	0.661462849687954
347	1995	1	28	10	8	4	7	200.453609596092	0.855884332278963	19.2492080253432	5.07007263217141	0.14821929085447	1	1
347	1995	1	28	11	8	4	0	132.548416330878	0.855884332278963	19.1838520130577	0.931902201190161	0.815344570999769	1	1
347	1995	1	28	12	8	4	0	59.7040747970933	0.855884332278963	18.9488846880907	1.57618846152278	0.902281060149947	1	1
348	1995	1	29	4	8	4	2	213.550794148298	0.855884332278963	19.8911286089239	4.86867500184366	1.41673742675796	0.297540099467592	0
348	1995	1	29	5	8	4	0	82.6127281180006	0.855884332278963	20.1122041763341	6.27584767922801	2.09241422578807	1.44599638922929	0
348	1995	1	29	6	8	4	8	71.9066871399278	0.855884332278963	19.8512771084337	5.31678965442754	2.03125284943698	1.68321034557246	0
349	1995	1	29	7	5	7	4	225.837963135731	0.86822092544133	19.5256710775047	3.29303888708182	2.52316780163166	0.694412602650876	0.694412602650876
349	1995	1	29	8	5	7	1	95.4903305549978	0.86822092544133	19.7703829787234	4.43194148096368	3.52310600549636	0.55040646322755	0.55040646322755
349	1995	1	29	9	5	7	0	72.1444520792805	0.86822092544133	19.6522270742358	5.95916101354094	3.34039356740751	0.912789449650131	0.727888973881881
350	1995	2	1	13	5	7	1	148.453449777896	0.86822092544133	18.368201304753	1.9733252751472	4.490099847127	0.671129861637492	1.79503914808383
350	1995	2	1	14	5	7	0	139.891121819512	0.86822092544133	18.5305574516496	2.79920495988018	3.97442434208205	1.01629049270895	2
350	1995	2	1	15	5	7	0	70.7621216608895	0.86822092544133	18.4189898989899	3.97423836013251	4.96229052145246	1.50597391934002	2
351	1995	1	30	1	8	4	0	65.5301212322951	0.855884332278963	20.1207611798287	5.61376551262304	1.20149245398022	2	1
351	1995	1	30	2	8	4	1	27.2782196194241	0.855884332278963	20.3014035087719	8.43431591054669	1.13340592290859	2	1
352	1995	1	31	1	8	4	0	120.682011330334	0.855884332278963	19.9631969552807	8.95029371194536	3.98518044699924	2	2
352	1995	1	31	2	8	4	0	54.1831088483296	0.855884332278963	20.1231578947368	8.30288787941577	4.50084787400249	2	2
352	1995	1	31	3	8	4	1	47.3330459989195	0.855884332278963	20.0665587044534	8.02109527484298	4.79102409929274	2	2
353	1995	2	1	10	8	4	3	145.691283107345	0.855884332278963	18.8700739176346	3.50655094620196	7.16267660451394	1	2.36313152851222
353	1995	2	1	11	8	4	0	133.555883989616	0.855884332278963	19.1138628944505	3.90482737411321	4.48099365845926	1	2.50525312494163
353	1995	2	1	12	8	4	0	35.5994263060678	0.855884332278963	18.895652173913	6	5.51128398670641	1	3
354	1995	2	3	4	8	4	4	216.0227663398	0.855884332278963	20.3471916010499	2.18595342426934	0.563003257479714	1	2.32128724888685
354	1995	2	3	5	8	4	3	81.2776777169678	0.855884332278963	20.4232946635731	2.68484777994923	1.84164889272555	1	2.33522502103792
354	1995	2	3	6	8	4	0	71.2875045395151	0.855884332278963	20.4303614457831	2.64852152907432	1.44528135650033	1	2.33008456048456
355	1995	2	3	1	5	7	1	157.017111248778	0.86822092544133	20.7298572787821	2.14081255527954	0.568176083235413	1.50368826650903	3
355	1995	2	3	2	5	7	1	79.8838032799697	0.86822092544133	20.7017543859649	2.19099614665062	1.93284657693684	1.65515619395549	3
355	1995	2	3	3	5	7	0	73.1696725735511	0.86822092544133	20.5170850202429	2.47227266804417	1.94454533608833	1.67092980681167	3
356	1995	2	6	4	5	7	1	210.506519343333	0.86822092544133	19.6903937007874	3.85237323477587	1.52664223262375	1.40025206290957	3
356	1995	2	6	5	5	7	6	83.3191514832805	0.86822092544133	19.846403712297	2.7987355376776	3.2936437580175	1.71876805964305	3
356	1995	2	6	6	5	7	0	68.7432088179979	0.86822092544133	19.3265542168675	2.33255738545447	4.42424770574659	2	3
357	1995	2	6	7	8	4	0	161.180283411619	0.855884332278963	19.3847258979206	3.52543876903272	4.10978642990355	1	2.86559256730461
357	1995	2	6	8	8	4	4	97.6876704680759	0.855884332278963	19.5613617021277	2.29538491605316	4.44597225431706	1	3
357	1995	2	6	9	8	4	0	77.9436489479322	0.855884332278963	19.3441048034935	2.33560574284065	4.58241971798331	1	3
358	1995	2	7	14	8	4	0	62.2555161573474	0.855884332278963	18.6237542662116	5.15277314544006	0	1	2
358	1995	2	7	15	8	4	0	35.6852033805708	0.855884332278963	18.4214141414141	0	0.778551998665331	1	2
359	1995	2	11	10	5	7	2	123.139676834817	0.86822092544133	19.6744667370644	3.34165937158156	0	1.16309203170566	1
359	1995	2	11	11	5	7	4	131.751153794513	0.86822092544133	20.2060065288357	2.36011913015765	0	1.75061498282145	1.24752650865907
359	1995	2	11	12	5	7	2	59.2890230473062	0.86822092544133	20.0289603024575	3.24677219925976	0.713536691720172	2	1.5329968723911
360	1995	2	11	13	8	4	2	162.617667938039	0.855884332278963	18.912917054986	4.65580786663868	0	0.681379859750961	1.70099630994877
360	1995	2	11	14	8	4	0	151.396953877534	0.855884332278963	19.4015472127418	5.20489846021813	0.422889815454247	1.05168989066594	1.79408974024255
360	1995	2	11	15	8	4	0	101.917712627241	0.855884332278963	19.2119865319865	6.64916342322384	0.335231165702073	1.28801446191418	1.08449197978881
361	1995	2	12	1	5	7	0	162.010509397458	0.86822092544133	21.7501427212179	2.83654860500063	0	0.318188708276676	0.582481300279434
361	1995	2	12	2	5	7	2	88.006496385617	0.86822092544133	21.7775438596491	2.80264725731739	0	0.326923389338199	0.676089312423575
361	1995	2	12	3	5	7	0	70.8487059401046	0.86822092544133	21.4991093117409	3.66958449092132	0	0.663059571107703	1
362	1995	2	12	4	8	4	6	209.673232691749	0.855884332278963	21.1970253718285	3.67747712487976	0	0	1
362	1995	2	12	5	8	4	5	81.3778489593114	0.855884332278963	21.6323897911833	3.86826965266173	0	0	1
362	1995	2	12	6	8	4	0	69.0783778302534	0.855884332278963	21.3637590361446	5.00366174142232	0	0	1
363	1995	2	13	7	5	7	4	149.624012974509	0.86822092544133	21.2096030245747	2.88853513862617	1.79675443811329	1	2
363	1995	2	13	8	5	7	5	67.0644135527229	0.86822092544133	21.727829787234	3.82188097501572	0.354616949839315	1	2
363	1995	2	13	9	5	7	0	50.5853555753303	0.86822092544133	21.5959825327511	7.41504080362598	0.592640636823095	1	2
364	1995	2	13	10	8	4	5	150.278790176582	0.855884332278963	20.9093558606125	4.89715532344601	0	1	2.54768285903849
364	1995	2	13	11	8	4	0	132.524497379896	0.855884332278963	21.495930359086	5.90372115298124	0	1	2.50027749902985
364	1995	2	13	12	8	4	0	68.7647691384876	0.855884332278963	20.8398487712665	7.72129891992852	0	1	2.53362960361378
365	1995	2	14	13	8	4	0	162.235759757762	0.855884332278963	21.1171295433364	2.07753002568891	5.579605510728	1.297439726083	2.06213568441879
365	1995	2	14	14	8	4	0	150.733160503686	0.855884332278963	20.2690784982935	4.01345588058238	4.43530637114146	1.20496002086132	2.90853209969199
365	1995	2	14	15	8	4	0	101.34778119896	0.855884332278963	20.0672053872054	5.00421968804444	5.65401121315105	1.31885497159679	3
366	1995	2	21	4	5	4	0	140.886173725928	0.92780904122844	19.5274540682415	7.34716683906247	0	3	1
366	1995	2	21	5	5	4	0	81.5687244518384	0.92780904122844	19.7450580046404	8.03746003839727	1.47016699736087	3	1
366	1995	2	21	6	5	4	0	69.0955689976584	0.92780904122844	19.2775903614458	7.66219800542205	3.3303531207426	3	1
367	1995	2	24	10	5	4	9	133.27627640766	0.92780904122844	20.324772967265	2.74751571681064	0.963264155848997	0.573575079781336	1
367	1995	2	24	11	5	4	9	133.62127287357	0.92780904122844	20.4514907508161	2.41434693307584	0	0.501592221812084	1
367	1995	2	24	12	5	4	1	60.0286759501901	0.92780904122844	20.265179584121	3.74054651940031	0	0.471719876677625	1
368	1995	2	24	7	8	7	3	215.614424509346	0.819301064489388	20.6762192816635	4.82349043609367	0	1.39160425125522	1.60839574874478
368	1995	2	24	8	8	7	2	100.811118627764	0.819301064489388	20.9554042553191	5.76145246234355	0	1.21270959623884	1.78729040376116
368	1995	2	24	9	8	7	0	75.4118301660197	0.819301064489388	20.8878602620087	7.07852626396581	0	1.39347227383192	1.60652772616808
369	1995	2	25	13	5	4	1	142.885071261079	0.92780904122844	21.3430382106244	3.04425455148635	2.73933194377538	1.55890564297116	1.59901323545244
369	1995	2	25	14	5	4	0	153.503877159953	0.92780904122844	20.7305119453925	5.55306084431706	3.95424220451217	1.63970543775913	1.56712620933067
369	1995	2	25	15	5	4	1	105.042428807705	0.92780904122844	20.3758922558923	3.81605153718444	4.96334690241982	1.66484573628511	1.64925058306736
370	1995	2	25	10	8	7	6	140.532749813162	0.819301064489388	20.9804857444562	4.99168024483998	3.54593181454055	1	1
370	1995	2	25	11	8	7	1	132.402012754674	0.819301064489388	21.0765179542982	4.58265813025082	4.86713447584831	1	1
370	1995	2	25	12	8	7	2	69.1303451934712	0.819301064489388	20.6816635160681	3.79844646207487	6.73510916474465	1	1
371	1995	3	9	1	5	4	0	165.097990080005	0.92780904122844	19.0589153187441	6.46878447238371	6.36146483445631	0	1
371	1995	3	9	2	5	4	0	80.5232964458828	0.92780904122844	19.4501754385965	5.16560520793971	3.27996887305969	0	1
371	1995	3	9	3	5	4	0	71.268868801738	0.92780904122844	19.204048582996	3.68850228524506	2.0526363232407	0	1
372	1995	3	16	7	5	4	2	226.780477517504	0.92780904122844	19.0275236294896	5.30239526917673	0	1.78130258192772	2
372	1995	3	16	8	5	4	4	93.9682824294389	0.92780904122844	19.2617872340426	3.02981226335999	0.208011963279903	2.8672660817259	2
372	1995	3	16	9	5	4	2	76.2409531295756	0.92780904122844	19.1781659388646	2.65214523154874	0.922254242901413	3	2
373	1995	3	17	4	5	4	1	210.630624420445	0.92780904122844	19.1482414698163	3.71932306159843	1.98374202996684	2.00725366833794	2
373	1995	3	17	5	5	4	7	84.5494404181234	0.92780904122844	19.6971693735499	1.09642262057039	3.44100435946358	1.765957036654	2
373	1995	3	17	6	5	4	0	69.944564097167	0.92780904122844	19.4564819277108	2.02822694197661	5.02024242655105	1.98189427129892	2
374	1995	3	19	13	5	4	0	109.988642371282	0.92780904122844	16.6645666356011	4.52715179031672	7	1	3
374	1995	3	19	14	5	4	0	147.274746239033	0.92780904122844	17.6697610921502	5.99592019385222	4.2695803835499	1	3
374	1995	3	19	15	5	4	0	103.775329722175	0.92780904122844	17.7501683501683	6.70043174442043	5.30521255446439	1	3
375	1995	1	6	1	5	7	0	121.050886173078	0.86822092544133	18.6940057088487	5.98038732125588	2.28077448881571	0	1
375	1995	1	6	2	5	7	0	54.1354130588424	0.86822092544133	18.6424561403509	6.5409411177787	4.2728761492193	0	1
375	1995	1	6	3	5	7	0	47.1862083094321	0.86822092544133	18.1523886639676	8.89477185829435	6.83941712721887	0	1
380	1995	3	21	7	5	4	0	215.186159383015	0.92780904122844	19.1120604914934	5.7692190660872	0.836646887461847	1	2
380	1995	3	21	8	5	4	3	103.452364836818	0.92780904122844	19.2331914893617	4.1007684108557	3.7506021080461	1	2
380	1995	3	21	9	5	4	0	82.0299988420127	0.92780904122844	19.3144104803493	3.02709479505005	3.89763202927368	1	2
381	1995	3	26	1	5	3	0	164.377187110508	0.894063439563907	19.7899524262607	4.43149567662821	1.27852476457952	1.8192354558713	1.72657474130155
381	1995	3	26	2	5	3	0	80.250891924792	0.894063439563907	20.0059649122807	2.32662787894056	2.10785519056629	1.66348605963623	1.94770899839897
381	1995	3	26	3	5	3	0	70.910427908773	0.894063439563907	19.5914170040486	1.91951230514079	3.07204641016497	1.66984145567157	2
382	1995	3	27	4	5	3	1	212.480169364158	0.894063439563907	19.2878040244969	3.09292923967218	4.75552401030379	0	1
382	1995	3	27	5	5	3	2	81.9019165778529	0.894063439563907	19.8683062645012	1.95483637864058	5.83057490758614	0	1
382	1995	3	27	6	5	3	0	63.3446144602327	0.894063439563907	19.768	1.4542709906473	6.44936685876068	0	1
383	1995	3	28	10	5	3	1	125.145454834484	0.894063439563907	18.1123125659979	2.71935291259195	4.71570616633651	0.314707948633592	3
383	1995	3	28	11	5	3	0	198.147658857334	0.894063439563907	18.7094232861806	3.63998669138483	5.56407441267785	0.093989629895169	3
383	1995	3	28	12	5	3	0	96.2701444601002	0.894063439563907	18.9482797731569	3.19198321573185	7.19302841928211	0.290601657921672	3
384	1995	3	29	13	5	3	0	150.585904351384	0.894063439563907	17.0173718546132	2.81323822338587	4.0965394791095	0	2.79398919380871
384	1995	3	29	14	5	3	0	149.880689625881	0.894063439563907	17.8503299203641	5.28920304950906	4.18628828422468	0	3
384	1995	3	29	15	5	3	0	69.318275929752	0.894063439563907	17.9885521885522	7.33888901962346	3.78578021414555	0	3
385	1995	2	21	1	8	7	0	95.3876630183364	0.819301064489388	20.216822074215	7.21450795347952	3.09638617363351	3	2
385	1995	2	21	2	8	7	0	53.156412556835	0.819301064489388	20.0382456140351	7.72352399197337	2.31461424655397	3	2
385	1995	2	21	3	8	7	0	47.6402287891841	0.819301064489388	19.5463967611336	7.50479450613199	2	3	2
386	1995	1	6	4	8	4	0	68.7709556050468	0.855884332278963	18.6826596675416	8.78090543254294	5.77281477435534	1	2
386	1995	1	6	5	8	4	0	27.3120125450765	0.855884332278963	18.5006960556845	9.19637907373054	5.96904026072744	1	2
388	1993	1	7	1	5	7	0	177.66561021165	0.86822092544133	18.9538732394366	6.93682988928292	2.79159032203249	1	0
388	1993	1	7	2	5	7	1	80.5479854868306	0.86822092544133	18.3	6.3463779871049	2.70117650798522	1	0
388	1993	1	7	3	5	7	0	70.8367509464055	0.86822092544133	17.4692307692308	4.64831622147119	0.99182017574375	1	0
389	1993	1	8	4	5	7	8	84.978070561587	0.86822092544133	18.4977272727273	4.95691068369051	4.54886192719223	0	0
389	1993	1	8	5	5	7	1	53.3327889825152	0.86822092544133	18.15	1.55129301962821	4.01669346682817	0.358429688736674	0
389	1993	1	8	6	5	7	6	46.8070092370214	0.86822092544133	17.4306818181818	1.997404134421	5.005191731158	0.498702067210501	0
390	1993	1	9	7	5	7	1	159.970196955917	0.86822092544133	19.5134797297297	6.73474666237527	3.58952161180452	0.830324551235057	0
390	1993	1	9	8	5	7	1	64.7155080371769	0.86822092544133	19.2202380952381	5.98796002989806	5.24484932955421	1	0
390	1993	1	9	9	5	7	3	54.6922104941453	0.86822092544133	18.9602493074792	6.27650288462496	6.60617856094403	1	0
391	1993	1	13	10	5	7	3	54.90142533524	0.86822092544133	19.1236650485437	5.93157634523942	0	1	0
391	1993	1	13	11	5	7	3	72.8531213023601	0.86822092544133	18.9943342776204	2.84484661810539	0	0.317745337115624	0
391	1993	1	13	12	5	7	2	20.994389660899	0.86822092544133	18.7790201005025	1	0	0	0
391	1993	1	13	7	5	7	3	66.5365923144858	0.86822092544133	19.5134797297297	3	0	1	0
391	1993	1	13	8	5	7	0	41.3937611180078	0.86822092544133	19.2202380952381	3	0	1	0
391	1993	1	13	9	5	7	2	20.4225070731235	0.86822092544133	18.9602493074792	3	0	1	0
392	1993	1	14	10	5	7	5	142.377179689837	0.86822092544133	19.1236650485437	2.17180652625066	0	0	0
392	1993	1	14	11	5	7	2	149.614909421367	0.86822092544133	18.9943342776204	3.1907581282172	0	0	0
392	1993	1	14	12	5	7	6	71.4495817208644	0.86822092544133	18.7790201005025	1.48151956752989	0.37866743570917	0	0
393	1993	1	16	13	5	7	3	174.302388392815	0.86822092544133	18.6485367892977	3.16519311049018	3.80845547099997	0.493188123109958	0
393	1993	1	16	14	5	7	0	155.728725149081	0.86822092544133	18.6135193133047	3.09798674090054	5.47967490470741	1.53578316769481	0
393	1993	1	16	15	5	7	0	104.525509371288	0.86822092544133	18.4482558139535	3.52819942083344	6.83970556675214	1.99863655214943	0
395	1993	1	19	4	5	7	1	209.448420122993	0.86822092544133	20.3077127659574	6.66720154385723	0.675288653722164	1	0
395	1993	1	19	5	5	7	0	81.9503375802267	0.86822092544133	19.6910256410256	5.69265110841769	0.340719085625158	1.32968522676397	0
395	1993	1	19	6	5	7	3	68.9449539555551	0.86822092544133	19.3864803625378	5.6558919514184	0.32710757584019	1.34011802407248	0
396	1993	1	27	7	5	7	3	127.713435499745	0.86822092544133	21.0196514423077	3.67110972299094	4.29916175992144	2.22584755867069	0
396	1993	1	27	8	5	7	0	83.5936275617584	0.86822092544133	20.3680555555556	3.18979525381586	7.53196933052504	3	0
396	1993	1	27	9	5	7	0	52.3647492324058	0.86822092544133	19.5774930747922	3.40279194365485	7.56752020268464	3	0
397	1993	1	28	1	5	7	1	166.475841026533	0.86822092544133	20.6017716535433	5.31522437264739	0	1.26857556034426	3
397	1993	1	28	2	5	7	1	80.2972937485219	0.86822092544133	20.1654958677686	2.65910504499028	0	1.32464174717175	3
397	1993	1	28	3	5	7	1	71.3346219864733	0.86822092544133	19.6134615384615	2.66771608266025	0	1.34051486154674	3
398	1993	1	31	10	5	7	5	186.197259472307	0.86822092544133	20.7196482035928	3.07764352261833	0.672229566757897	1.60866863526903	1
398	1993	1	31	11	5	7	2	218.453825700094	0.86822092544133	20.4470609065156	3.50028870740571	0	1.65077274542454	1
398	1993	1	31	12	5	7	5	93.0581844048704	0.86822092544133	19.4364532019704	3.78698177124441	0	1.48347879699427	1
399	1993	2	1	13	5	7	6	182.7321045042	0.86822092544133	19.9388147566719	1.38984683921473	1.59175153646023	1	1
399	1993	2	1	14	5	7	1	151.284443641979	0.86822092544133	19.6636853448276	3.40399301231443	0.561697040027257	1	1
399	1993	2	1	15	5	7	0	98.3494062003249	0.86822092544133	19.2873417721519	3.04697808790707	0	1	1
400	1993	2	2	4	5	7	5	207.746969627988	0.86822092544133	21.7487288135593	3.51878808589137	1.47518311454936	0.908722326839525	1
400	1993	2	2	5	5	7	4	80.8615143949705	0.86822092544133	20.9	3.90765465192085	0	1.01170075639016	1
400	1993	2	2	6	5	7	3	69.4025935135751	0.86822092544133	20.45	3.947944887613	0	1.94481398839706	1
401	1993	2	6	1	5	7	2	165.701292359766	0.86822092544133	21.5857003891051	2.05870714635889	1.61776473160825	1.50756382905669	1
401	1993	2	6	2	5	7	0	83.8809015263736	0.86822092544133	21.2664110429448	2.79262750710455	0.689529481083168	1.09135943337544	1
401	1993	2	6	3	5	7	1	74.3816659123684	0.86822092544133	20.7157114624506	3.66265447725559	1.02551074404958	1.34690028408099	1
402	1993	2	18	7	5	7	4	220.720053549281	0.86822092544133	20.1020604395604	3.14514573742634	0	1.18198057593108	1
402	1993	2	18	8	5	7	0	74.2335740444464	0.86822092544133	20.2835317460317	3.56114333367584	0	1.59900309755468	1
402	1993	2	18	9	5	7	3	62.232439493407	0.86822092544133	19.9713988919668	3.70811978141031	0	1.31004906576345	1
403	1993	2	23	10	5	7	3	184.935611831381	0.86822092544133	19.2413173652695	4.31945026209143	0.0924960334348418	0	1
403	1993	2	23	11	5	7	1	198.276322196488	0.86822092544133	19.6109397417504	3.98142110049273	0.506882631028684	0	1
403	1993	2	23	12	5	7	2	94.2783890869993	0.86822092544133	19.43460591133	2.63210499012956	2.30314167711428	0	1
404	1993	2	24	13	5	7	2	151.315961459938	0.86822092544133	18.4017581475129	1.56734838098028	0	0	0
404	1993	2	24	14	5	7	0	160.010112562898	0.86822092544133	18.9932210031348	1.20731047675539	0.112195987621151	0	0
404	1993	2	24	15	5	7	1	100.325228868932	0.86822092544133	19.1458904109589	2.5379294558771	0.299850351907858	0	0
405	1993	3	2	1	5	7	0	170.807097924033	0.86822092544133	20.3016853932584	4.74847390097103	2.6629466005	0.554085862032728	1.65938517770521
405	1993	3	2	2	5	7	0	80.5106378663429	0.86822092544133	19.725	5.58045873031986	1.47512277984678	0.722064009004704	1.80544568264574
405	1993	3	2	3	5	7	1	71.0475084310009	0.86822092544133	20.0175	7.00046033216688	1	1.00661437537544	2
406	1993	3	12	4	5	4	0	215.0660719948	0.92780904122844	20.1936643835616	5.33480775611829	0.317073871986618	0.317073871986618	1
406	1993	3	12	5	5	4	0	80.8651625488835	0.92780904122844	20.7488532110092	5.13807543262359	0.34578351838579	0.0588465972396833	1
406	1993	3	12	6	5	4	0	68.5956825309564	0.92780904122844	20.2142857142857	5.0032887844713	0.335795841318632	0	1
407	1993	3	13	7	5	4	0	221.936614850152	0.92780904122844	19.5229069767442	5.82203998847009	5.65931028878382	1.34126028456155	1.10374244581216
407	1993	3	13	8	5	4	0	93.1521572758603	0.92780904122844	19.452868852459	4.91464013296237	6.68842509327765	1.22822700866395	1.22822700866395
407	1993	3	13	9	5	4	5	74.6418368945488	0.92780904122844	19.5845864661654	3.43213298749384	7.04931659950076	1.01334887828361	1.01334887828361
408	1993	3	14	13	5	8	0	77.9914670266697	0.881402019286217	17.8666373239437	1.30895962873052	6.58875350976205	0.841822781032125	0.65447981436526
408	1993	3	14	14	5	8	0	89.8196865366914	0.881402019286217	18.8612068965517	2	5.39802063113096	1.37414572186766	1
408	1993	3	14	15	5	8	3	71.4011184121648	0.881402019286217	18.8862595419847	2	2.076259203788	1	1
409	1993	3	18	10	5	8	1	161.89382200483	0.881402019286217	19.2460396039604	3.84714866669364	5.71086192000055	1.89320192641656	2
409	1993	3	18	11	5	8	4	198.221115982301	0.881402019286217	19.4108944954128	3.4243409690039	2.00910684361373	1.18742870254637	2
409	1993	3	18	12	5	8	5	89.8408437830199	0.881402019286217	19.5615942028986	5.24830366523068	2.78530570215228	1	2
411	1994	1	10	10	5	4	6	131.075834139884	0.92780904122844	20.2823653643083	4.58726783697544	0.765481706333795	1	1.85237696295148
411	1994	1	10	11	5	4	0	133.690437544797	0.92780904122844	19.062154515778	4.11581942331421	2.32538557390937	1.11972968126466	2
411	1994	1	10	12	5	4	1	64.5169152947947	0.92780904122844	18.330056710775	3.77166337300415	3.70168171137476	1.53557070168629	2
414	1994	1	15	13	5	4	0	120.368587196976	0.92780904122844	18.9172413793103	3.21930601640533	7.80197201292014	1	1
414	1994	1	15	14	5	4	0	161.200884917831	0.92780904122844	18.3454379977247	4.81630283254037	7.59001724073895	0.875833274034639	1
414	1994	1	15	15	5	4	0	100.55869718865	0.92780904122844	17.5451851851852	7.48851561892119	7.63909592058406	0.701464988218021	1
415	1994	1	18	4	5	4	0	209.873741608021	0.92780904122844	19.2063157894737	5.22954023255347	3.27310772251671	0	2.50058968210749
415	1994	1	18	5	5	4	1	74.9297784230968	0.92780904122844	18.5255684454756	5.19114104530097	4.97093997062352	0.253640035157283	2.96262773354321
415	1994	1	18	6	5	4	0	69.0649300226578	0.92780904122844	17.8474509803922	5.67254985783757	5.00376566957463	0.335552197892823	3
417	1994	1	19	7	5	4	0	220.94982276125	0.92780904122844	19.5897920604915	4.13879789987067	6.2777138570071	0	2
417	1994	1	19	8	5	4	0	90.3132945216569	0.92780904122844	18.7746382978723	4.20189332008214	7.34318200015754	0	2
417	1994	1	19	9	5	4	0	72.1964124886642	0.92780904122844	17.8213100436681	4.40770327748911	7.32624217389138	0	2
423	1994	1	9	4	8	7	1	210.707306395758	0.819301064489388	20.0089938757655	4.11620243202799	1.66501876374011	0	2
423	1994	1	9	5	8	7	0	81.2423437750376	0.819301064489388	19.2268213457077	2.43345140380343	3.1975394460422	0	2
423	1994	1	9	6	8	7	1	76.163643342368	0.819301064489388	18.4991807228916	3.11318581095684	5.21681549113446	0	2
424	1994	1	10	7	8	7	1	204.655499232483	0.819301064489388	19.9565217391304	4.88592907844099	1.82516439589637	0.378865339237711	1
424	1994	1	10	8	8	7	0	103.780346394846	0.819301064489388	19.232170212766	4.82247021317516	2.26211403894483	1.13621684627318	1
424	1994	1	10	9	8	7	1	77.938540739883	0.819301064489388	18.9259388646288	4.29814712495806	1.18270116520148	1.10044275974851	1
425	1994	1	18	1	8	7	0	170.635746577047	0.819301064489388	19.050542340628	4.51576319754481	5.15852140420503	0.296631048059669	2
425	1994	1	18	2	8	7	0	80.819846858449	0.819301064489388	18.1059649122807	5.67109174648093	7.72861093112424	0.340258256751931	2
425	1994	1	18	3	8	7	0	70.8036073205148	0.819301064489388	17.4858299595142	5.46772811670211	6.69565965771723	0.332302225014223	2
426	1994	1	19	10	8	7	1	192.949852863843	0.819301064489388	18.2081098204857	5.2314258942742	8	0	2
426	1994	1	19	11	8	7	0	199.5698497268	0.819301064489388	18.1028509249184	5.0532587832987	8	0	2
426	1994	1	19	12	8	7	0	89.8934358125479	0.819301064489388	17.0049905482042	5.51692327519974	8	0	2
427	1994	1	23	13	8	7	3	165.003874043221	0.819301064489388	19.8724697110904	2.4607231007099	0	0	1
427	1994	1	23	14	8	7	0	160.924717792094	0.819301064489388	19.7526734926052	2.60523540027339	0	0	1
427	1994	1	23	15	8	7	5	97.5098066927919	0.819301064489388	19.4735353535354	1.41309868728883	0	0	1
429	1994	1	23	7	5	4	4	215.922297749953	0.92780904122844	20.7329300567108	4.81010382973531	0	0	1
429	1994	1	23	8	5	4	0	98.8648989994901	0.92780904122844	20.4382978723404	2.55617717777445	0	0	1
429	1994	1	23	9	5	4	6	82.5114681537685	0.92780904122844	20.0910043668122	2.26491779199531	0	0	1
430	1994	1	24	1	5	4	1	175.667683340614	0.92780904122844	21.6094766888677	5.73944583153813	0	0	1.61553053707152
430	1994	1	24	2	5	4	0	81.0713949727352	0.92780904122844	21.1164912280702	5.3356015608554	0	0	1.33857956366319
430	1994	1	24	3	5	4	0	72.3305552355036	0.92780904122844	20.5374898785425	6.45129408290888	0	0	1.34678277147569
431	1994	1	25	4	5	4	1	72.743165305793	0.92780904122844	20.8511286089239	5.62431687159945	0	0	1
431	1994	1	25	5	5	4	0	7.86614165813316	0.92780904122844	20.541716937355	7	0	0	1
432	1994	2	3	10	5	4	6	203.512176350802	0.92780904122844	20.1720380147835	2.91268831154377	6.61696407305836	0.7341487846647	0.82887243366786
432	1994	2	3	11	5	4	0	200.017863317274	0.92780904122844	19.9171708378672	4.31743742592112	4.04041688668042	1	1.14502409889017
432	1994	2	3	12	5	4	0	80.2235440315623	0.92780904122844	19.6403024574669	4.02859113638101	3.86702040555796	1	1.18079112918706
433	1994	2	5	13	5	4	5	180.302762157516	0.92780904122844	18.7600745573159	2.61480053119742	1.45384550078036	0	1
433	1994	2	5	14	5	4	0	160.004732141081	0.92780904122844	18.2972013651877	3.08920921907179	2.04342359985855	0	1
433	1994	2	5	15	5	4	1	108.706153308142	0.92780904122844	18.2414814814815	2.92393655595727	2.86344069598334	0	1
434	1994	1	24	4	8	7	6	184.539211490145	0.819301064489388	20.9695538057743	5.34186326885734	0	0.175554255525826	2
434	1994	1	24	5	8	7	0	59.2596768371232	0.819301064489388	20.7121113689095	4.29390720481416	0	0	2
434	1994	1	24	6	8	7	2	46.153858302485	0.819301064489388	20.2476144578313	5.5049004502249	0	0	2
434	1994	1	24	7	8	7	0	7.04026518312212	0.819301064489388	20.6787901701323	5	0	1	2
434	1994	1	24	8	8	7	0	23.3002457598314	0.819301064489388	20.4073191489362	5	0	1	2
434	1994	1	24	9	8	7	0	28.1973033316008	0.819301064489388	20.1109170305677	5	0	1	2
435	1994	1	25	10	8	7	6	133.385970643802	0.819301064489388	20.5582682154171	1.44093243390018	0	0	0.421776824903767
435	1994	1	25	11	8	7	0	137.179473394683	0.819301064489388	19.8894885745375	4.60090812356268	0	0	0.513507056206464
435	1994	1	25	12	8	7	0	91.5224727062719	0.819301064489388	19.368393194707	8.50287219251618	0	0	0.607367628122439
436	1994	2	3	13	8	7	4	184.985394229092	0.819301064489388	18.954072693383	3.47054588421663	6.730823714367	1.30490491128266	0.665087918771795
436	1994	2	3	14	8	7	0	150.132806508126	0.819301064489388	19.1030261660978	5.79839595030387	6.44764985444567	1.63834988874234	0.839269577284832
436	1994	2	3	15	8	7	0	100.493207621618	0.819301064489388	18.5278114478114	5.70532976289113	4.03548367521499	1.98957158088584	1
437	1994	2	9	7	8	4	7	214.850008655323	0.855884332278963	19.8509640831758	2.64136516761767	1.83373708089983	1.81631186588936	1
437	1994	2	9	8	8	4	0	101.761299201358	0.855884332278963	19.436085106383	5.0036627213051	4.56497212595189	2	1
437	1994	2	9	9	8	4	0	77.0388741423146	0.855884332278963	19.322096069869	5.59326362958915	5.74821741593875	2	1
438	1994	3	3	1	5	4	0	175.064337278715	0.92780904122844	19.3623255813953	5.82788671407052	5.78361298912693	0	1.71529257456835
438	1994	3	3	2	5	4	0	81.2663553986547	0.92780904122844	18.3060633484163	5.05572370088615	7.50361729489248	0	1.67365585483698
438	1994	3	3	3	5	4	0	70.6319761499038	0.92780904122844	19.0334279918864	5.1015622245728	5.00784022865989	0	1.89506535393293
439	1994	2	9	1	5	7	0	178.11066285533	0.86822092544133	20.5716841103711	2.50296690822463	3.6952303906713	2	1.98154342472105
439	1994	2	9	2	5	7	1	80.2797836122303	0.86822092544133	19.8856140350877	3.53817974336347	6.25907915959452	2	2.16548296109069
439	1994	2	9	3	5	7	0	71.1678852609626	0.86822092544133	19.262995951417	5.79430124537868	6.33269688304333	2	2.33269688304333
440	1994	2	14	15	5	7	0	19.1170079976449	0.86822092544133	18.4305723905724	7.91224945254857	4	1	3
441	1994	2	20	4	5	7	0	213.956963278087	0.86822092544133	21.2525984251969	5.07726149546033	0	1.03215733075446	0.300933066905738
441	1994	2	20	5	5	7	0	82.7262440888276	0.86822092544133	20.9690023201856	6.36930861780069	0	1.33579860492639	0
441	1994	2	20	6	5	7	0	68.7233049324583	0.86822092544133	20.422265060241	7.54728760517042	0	1.33631673414673	0
442	1994	2	21	7	5	7	2	138.835201264669	0.86822092544133	19.950011778563	4.49793272139665	6.5537739516912	0.553773951691197	1
442	1994	2	21	8	5	7	6	75.9616856414676	0.86822092544133	20.4512340425532	3.17242324453759	5.33440443340509	0.369267030370378	1
442	1994	2	21	9	5	7	1	46.8279796509908	0.86822092544133	19.8195633187773	4.73441793537808	5.61547040028087	0.538490133426956	1
444	1994	2	21	10	8	4	3	134.500747013834	0.855884332278963	19.8635193133047	2.79378571413173	6.16964715021587	0	1
444	1994	2	21	11	8	4	4	131.451432486396	0.855884332278963	19.6218933623504	3.83960226704829	3.93113524642889	0	1
444	1994	2	21	12	8	4	0	51.5839651479154	0.855884332278963	19.2589035916824	6.73339818742972	1.50537668737449	0	1
446	1994	3	6	13	5	4	0	158.060057215195	0.92780904122844	17.4849953401678	2.69051137792311	4.86011428520746	0	1
446	1994	3	6	14	5	4	0	166.666032004759	0.92780904122844	18.0773151308305	3.99948221426042	6.87589182544726	0	1.49321864267906
446	1994	3	6	15	5	4	0	99.7400010368895	0.92780904122844	17.7054300168634	6.03699913717041	7.84884201683695	0	1.66904219255202
447	1994	3	8	1	5	4	1	174.044021032162	0.92780904122844	20.6041103710752	4.57838846343828	1.8843275649973	0	1
447	1994	3	8	2	5	4	1	80.3587602205777	0.92780904122844	20.2084210526316	3.19286795563667	2.9450572236912	0	1
447	1994	3	8	3	5	4	0	71.0012267482485	0.92780904122844	19.6591093117409	3	2.79030896576546	0	1
448	1994	3	9	7	5	4	4	209.256390187822	0.92780904122844	19.6347069943289	4.33497343031466	1.15684914023449	2.26906542711498	1
448	1994	3	9	8	5	4	0	106.737550125078	0.92780904122844	19.9235744680851	4.92117979526865	2.40032764117651	2.52489415949754	1
448	1994	3	9	9	5	4	0	75.4783843901399	0.92780904122844	19.4478602620087	5.18353926221616	2.17138705853359	2.26862732610788	1
449	1994	3	13	10	5	4	3	198.424579735839	0.92780904122844	18.7872861668427	3.68103118072376	0	0.874883952150368	1
449	1994	3	13	11	5	4	1	202.037713999956	0.92780904122844	19.3668335146899	3.25325008208244	0	0.343052815994782	1
449	1994	3	13	12	5	4	0	93.422192156204	0.92780904122844	19.3686956521739	4.0154239675272	0	0.334260916200986	1
450	1994	3	14	4	5	4	3	233.654456279454	0.92780904122844	20.7903762029746	3.16250557742234	0	0	1
450	1994	3	14	5	5	4	7	73.4489083944572	0.92780904122844	20.9500696055684	2.65603075638757	0	0	1
450	1994	3	14	6	5	4	0	70.6313624331266	0.92780904122844	20.3860240963855	2.91306813740414	0	0	1
451	1994	3	15	13	5	4	0	97.2640547493223	0.92780904122844	18.2945386766076	3.02192949509979	0.367159546603644	0	2.36715954660364
451	1994	3	15	14	5	4	0	79.010120157716	0.92780904122844	18.8217974971559	2.5957357593363	2.08116767697942	0	2.73904629003765
451	1994	3	15	15	5	4	0	33.0312954087013	0.92780904122844	18.5307744107744	3.63442622882706	5	1.26885245765411	3
452	1994	3	18	1	5	4	0	176.726843087674	0.92780904122844	20.979524262607	5.0993787001362	0.618216724994192	1.23423545451946	1.27941969783461
452	1994	3	18	2	5	4	0	80.6671610791797	0.92780904122844	20.7624561403509	4.62478058238323	0.690189520018012	1.33508030306583	1.32867105856392
452	1994	3	18	3	5	4	0	71.4291207992678	0.92780904122844	20.2174898785425	4.977732070038	0.661273881211388	1.33203593988138	1.33872611878861
453	1994	3	19	4	5	4	0	210.675198441692	0.92780904122844	20.1552755905512	3.02000743577007	0	0.661270297490563	1
453	1994	3	19	5	5	4	2	97.9000341727303	0.92780904122844	20.4273781902552	3.43784458948801	0	0.583637206667131	1
453	1994	3	19	6	5	4	2	65.1977479250334	0.92780904122844	20.2310361445783	2.98151287098896	0	0.335218435179258	1
454	1994	3	20	7	5	4	0	209.993809030253	0.92780904122844	19.491190926276	2.62936645848438	5.15291805567931	0	1
454	1994	3	20	8	5	4	5	104.384022677623	0.92780904122844	19.8864680851064	2.64450285476415	5.0140001260625	0	1
454	1994	3	20	9	5	4	5	86.7497920332476	0.92780904122844	19.9013100436681	2.91690503785723	3.62677334235033	0	1
455	1994	3	21	10	5	4	2	196.790587001347	0.92780904122844	18.6627666314678	4.45990635807374	0.78431321822372	0	2
455	1994	3	21	11	5	4	9	203.673827165497	0.92780904122844	19.1382372143634	3.11508088520796	1.90792143808776	0	2
455	1994	3	21	12	5	4	3	94.3956739709757	0.92780904122844	19.0217769376181	2.6804271883348	2.49401835963432	0	2
456	1994	3	22	13	5	4	1	180.186471190589	0.92780904122844	18.6785088536813	1.49719400608126	4.98722025111125	0	2
456	1994	3	22	14	5	4	0	160.210806591651	0.92780904122844	19.0216609783845	1.6671698890323	3.69824372069517	0	2
456	1994	3	22	15	5	4	6	108.858516555444	0.92780904122844	18.8470033670034	2.29715974429172	3.30503155234896	0	2
459	1994	3	23	7	5	4	2	227.429826062592	0.92780904122844	20.609224952741	3.88018405498936	3.45008982286618	0	2.4185509296976
459	1994	3	23	8	5	4	2	89.5995906493877	0.92780904122844	20.9771914893617	2.76972599991013	4.15756481806257	0	2.09290298452578
459	1994	3	23	9	5	4	2	78.031632419256	0.92780904122844	20.6793013100437	3.07830424089445	4.95014575719794	0	2.49398484282576
460	1994	3	25	10	5	4	3	204.492275326881	0.92780904122844	20.5258289334741	2.87121259878742	0.285477047814889	0	2
460	1994	3	25	11	5	4	0	197.496900637078	0.92780904122844	20.8047442872688	4.03911969391578	0.331360156518972	0	2
460	1994	3	25	12	5	4	1	89.7239071364526	0.92780904122844	20.6822684310019	4.52671183350223	0.306081736226711	0	2
461	1994	3	26	13	5	4	1	183.236043188126	0.92780904122844	19.7901584342964	1.44040071044856	0	0	1
461	1994	3	26	14	5	4	2	141.492737449046	0.92780904122844	20.2002730375427	1.3198939635468	0	0	1
461	1994	3	26	15	5	4	4	97.5717038876518	0.92780904122844	20.0917171717172	2.37094294174797	0	0	1
462	1994	3	27	1	5	4	0	178.494776221871	0.92780904122844	21.5188962892483	5.60529024912303	0.398048611473787	0	3
462	1994	3	27	2	5	4	1	80.7979760882502	0.92780904122844	21.2849122807018	4.33566221919295	2.00115156045286	0	3
462	1994	3	27	3	5	4	0	72.9116259042006	0.92780904122844	20.6955465587045	4.09055244317114	2.00350712215932	0	3
463	1994	3	28	4	5	4	0	216.117781243142	0.92780904122844	20.7721784776903	6.48167695594531	1.05573758234355	0	2.33902865311548
463	1994	3	28	5	5	4	0	81.6952843434697	0.92780904122844	20.9552668213457	8.93293864759117	1.63729964629377	0	2.31825560051896
463	1994	3	28	6	5	4	0	68.5185218514133	0.92780904122844	20.7430361445783	9	1.66564874166144	0	2.33374050333542
464	1994	1	9	1	5	4	0	121.056599808348	0.92780904122844	20.2309800190295	3.0251045437328	2.48512521142081	1	2
464	1994	1	9	2	5	4	0	53.9366298346166	0.92780904122844	19.6691228070175	3	5.01731216926762	1	2
464	1994	1	9	3	5	4	0	47.1848087991814	0.92780904122844	18.8484210526316	3	4.96968649466703	1	2
466	1994	1	22	7	5	4	0	52.9937448794195	0.92780904122844	20.4617769376181	6.40174990918775	0	2	1
466	1994	1	22	8	5	4	0	52.4202566583615	0.92780904122844	20.176170212766	8.50001449669238	0	2	1
466	1994	1	22	9	5	4	0	1.69102446204424	0.92780904122844	19.861135371179	9	0	2	1
467	1994	2	1	4	5	4	0	142.314506091524	0.92780904122844	19.9296237970254	7.80583940306618	2.62483579488872	2.66526760770227	1.50996746305559
467	1994	2	1	5	5	4	0	53.7949670597543	0.92780904122844	19.2572621809745	7.89752859448862	4.01232830015786	2.47997139074356	1.47997139074356
467	1994	2	1	6	5	4	0	46.1130535113764	0.92780904122844	18.6360481927711	7.06519142975222	2.54168912152496	2.49216589725758	1.49216589725758
699	1993	3	4	13	5	4	0	63.3174992395854	0.92780904122844	17.8814634146341	7	0	0	1
699	1993	3	4	14	5	4	0	33.0167709382697	0.92780904122844	18.5608928571429	6.15745466986198	1.96593910365539	0	1
699	1993	3	4	15	5	4	0	71.3037304801823	0.92780904122844	18.617578125	6.90665714445839	4.0933428555416	0	1
800	2005	1	9	1	4	11	0	67.0799814015962	0.959454747797627	20.7184395813511	2.8716678253451	0	1	1
800	2005	1	9	2	4	11	0	52.1085933261781	0.959454747797627	20.1466666666667	6.01520013414194	0	2.01252240491987	1
800	2005	1	9	3	4	11	1	56.1017193435772	0.959454747797627	19.9204858299595	3.99150505687649	0	1.99620301098842	1
800	2005	1	9	4	4	11	0	68.4091222264436	0.959454747797627	20.6345756780402	0	0	1	1
800	2005	1	9	5	4	11	3	27.5594405250347	0.959454747797627	20.0520649651972	0.949901634829524	0	1	1
800	2005	1	9	6	4	11	0	27.9236744659653	0.959454747797627	19.6955180722892	1	0	1	1
801	2005	1	10	4	4	11	3	137.33884296862	0.959454747797627	20.6838495188101	2.02974868048421	0.17585648522143	1	1
801	2005	1	10	5	4	11	6	53.0659019582578	0.959454747797627	20.1166589327146	1.62597335878853	2.4883805669094	1	1
801	2005	1	10	6	4	11	0	51.7217425886913	0.959454747797627	19.7718554216867	2.29114556858206	1.01694005759002	1	1
801	2005	1	10	7	4	11	0	75.1888707554764	0.959454747797627	20.9042722117202	0.934723914062039	0	1	1
801	2005	1	10	8	4	11	1	13.6735442362282	0.959454747797627	20.1969361702128	0	0	1	1
801	2005	1	10	9	4	11	0	33.5679647181057	0.959454747797627	19.5159825327511	2.03982091974786	0	1	1
802	2005	1	18	10	4	11	0	152.932095197145	0.959454747797627	19.3608510638298	2.95231698345577	0	0	2
802	2005	1	18	11	4	11	0	131.589203940113	0.959454747797627	19.1791512513602	4.60233711929908	0	0	2
802	2005	1	18	12	4	11	0	77.778509474239	0.959454747797627	18.8297164461248	6.00877433431365	0	0	2
802	2005	1	18	13	4	11	0	58.4838112111149	0.959454747797627	18.9465155807365	2.89250266502531	0	0	2
802	2005	1	18	14	4	11	0	52.4399783828858	0.959454747797627	18.8953356086462	2	0	0	2
802	2005	1	18	15	4	11	0	35.7434584070063	0.959454747797627	18.3492255892256	3.58240209395125	0	0	2
804	2005	1	22	10	4	11	1	55.0773452387126	0.959454747797627	19.3557446808511	3.46404185948145	3.00860015859379	1	2
804	2005	1	22	11	4	11	0	66.3996367913715	0.959454747797627	19.2009140369967	4.26983688504396	8	1	2
804	2005	1	22	12	4	11	0	33.3870159849244	0.959454747797627	19.0199621928166	3.79488728282674	3.7821054898936	1	2
804	2005	1	22	7	4	11	0	137.140818696237	0.959454747797627	19.6520152091255	6.38797664763702	1.0038954480546	0	2
804	2005	1	22	8	4	11	1	79.6946641563226	0.959454747797627	19.3329361702128	5.58974151322909	4.83158068792325	0	2
804	2005	1	22	9	4	11	0	60.9170200622061	0.959454747797627	19.2406986899563	4.38068317489647	5.8080001172859	0	2
806	2005	1	25	1	4	11	0	59.9769475449386	0.959454747797627	21.3291626564004	5.68892825094404	0	3	1
806	2005	1	25	2	4	11	0	27.9792185013664	0.959454747797627	20.9322807017544	3.52359440273288	0	3	1
806	2005	1	25	3	4	11	0	27.4807265442905	0.959454747797627	20.2217004048583	3	0	3	1
806	2005	1	25	4	4	11	0	70.9835627200465	0.959454747797627	20.9467605633803	5.08303370740063	0	1	1
806	2005	1	25	5	4	11	1	53.1526444613988	0.959454747797627	20.4663573085847	6.57408375911762	0	1.2770796239538	1
806	2005	1	25	6	4	11	0	53.9366148602879	0.959454747797627	20.198265060241	4.93246466391236	0	1	1
807	2005	1	29	4	4	11	2	73.6438581325737	0.959454747797627	20.3659154929577	3.7869539521082	1	1	1
807	2005	1	29	5	4	11	0	25.4081492766593	0.959454747797627	20.0297911832947	4	1	1	1
807	2005	1	29	6	4	11	0	26.6560934289069	0.959454747797627	19.5659759036145	4.24649825664167	2.23249128320836	1.24649825664167	1
807	2005	1	29	7	4	11	2	157.142962264847	0.959454747797627	20.2749809885932	5.45329989269823	1.61636563500234	1.02488811890305	1
807	2005	1	29	8	4	11	1	49.0225930795308	0.959454747797627	20.2537872340426	3.62620350054548	3.10187235259027	2	1
807	2005	1	29	9	4	11	2	64.6876321492064	0.959454747797627	20.0469868995633	4.0181741947776	1	2	1
808	2005	1	30	10	4	11	5	60.1751297518507	0.959454747797627	20.2932765957447	4.32434656410531	0	1.54607580929168	1
808	2005	1	30	11	4	11	12	121.225446602336	0.959454747797627	20.1302720348205	2.08179549905892	0	1.41695358458909	1
808	2005	1	30	12	4	11	1	69.3830751414935	0.959454747797627	19.7691493383743	2.73068167242747	0	1	1
808	2005	1	30	7	4	11	2	52.050841543273	0.959454747797627	20.6059315589354	2.24748905093075	0	0.513755115533263	1
808	2005	1	30	8	4	11	15	38.5233847478461	0.959454747797627	20.4910638297872	1	0	0	1
808	2005	1	30	9	4	11	1	23.2319770613094	0.959454747797627	20.2279475982533	1	0	0	1
809	2005	1	31	10	4	11	1	81.936770099308	0.959454747797627	20.3753191489362	3.35152120031897	0.351521200318967	1.35152120031897	2
809	2005	1	31	11	4	11	0	66.8700853423947	0.959454747797627	20.1442002176279	5.79467586840428	3.02320079251581	2	2
809	2005	1	31	12	4	11	0	38.9984562281415	0.959454747797627	19.7470699432892	7.78361845325351	7.78361845325351	2	2
809	2005	1	31	13	4	11	1	136.440042868466	0.959454747797627	19.731104815864	3.34294459913207	0.281628515607246	0.741278952947205	2.44832741016475
809	2005	1	31	14	4	11	1	105.07807597983	0.959454747797627	19.69606370876	5.21228219015107	1.84917016697304	1	2.4180838459539
809	2005	1	31	15	4	11	0	65.5300546665931	0.959454747797627	19.1769696969697	8.56568328507636	3.02164974270131	1	2.82478942825659
810	2005	2	4	1	4	11	0	115.637293966196	0.959454747797627	20.4533974975938	6.01600617320668	4.07538887232334	0.585304046591906	1
810	2005	2	4	2	4	11	0	53.7872060952798	0.959454747797627	20.0726315789474	5.53767283359068	7.2636974485623	0.508198363710098	1
810	2005	2	4	3	4	11	0	55.4165046382582	0.959454747797627	19.7569230769231	5.43426248125092	7.76174124853117	0.880870624265584	1
810	2005	2	4	4	4	11	0	70.9219375917376	0.959454747797627	20.0987323943662	7.4395967527474	2.08182593717876	0.151351653703536	1
810	2005	2	4	5	4	11	0	27.644782177189	0.959454747797627	20.0260788863109	3.70995106498968	4.45024467505159	1	1
810	2005	2	4	6	4	11	0	27.1746150186213	0.959454747797627	19.6199518072289	3	7.98543599011677	1	1
812	2005	2	10	4	4	11	2	139.601110047232	0.959454747797627	20.3842253521127	2	4.84195931090922	0	2
812	2005	2	10	5	4	11	0	41.9737961661958	0.959454747797627	20.1070069605568	2	2.83658041252361	0	2
812	2005	2	10	6	4	11	0	53.5082669687021	0.959454747797627	19.3169156626506	2	0.896543598522585	0	2
812	2005	2	10	7	4	11	2	86.925627042665	0.959454747797627	20.1948288973384	2.92245529723398	1.35988464673157	0	2
812	2005	2	10	8	4	11	1	21.6663831900579	0.959454747797627	19.7656170212766	1	4.96964701888405	0	2
812	2005	2	10	9	4	11	1	34.7496976161989	0.959454747797627	19.1173799126638	1.73659284675074	4.35369868330848	0.955170859690243	2
813	2005	2	13	10	4	11	2	150.254575034102	0.959454747797627	20.9615319148936	3.97398913257025	0	0.549548809063464	1
813	2005	2	13	11	4	11	0	130.823993521698	0.959454747797627	20.3632208922742	5.33189882299473	0	0.501468503781436	1
813	2005	2	13	12	4	11	0	79.2577201590805	0.959454747797627	19.9064650283554	7.2293962466809	0.275441631229245	0.495162122089853	1
814	2005	2	14	13	4	11	1	63.8212591723436	0.959454747797627	20.2567327667611	3.89517443912739	0	0	1
814	2005	2	14	14	4	11	0	52.7223658901938	0.959454747797627	20.3701023890785	1.72826045941562	0.515332754647141	0	1
814	2005	2	14	15	4	11	0	11.7679986123977	0.959454747797627	19.580202020202	1	3	1.26487664722044	1
815	2005	2	20	11	4	11	0	65.8114971856312	0.959454747797627	19.7101632208923	3.93290984796535	5.06099289057488	1	2
815	2005	2	20	12	4	11	0	34.5173774006359	0.959454747797627	19.4639697542533	2	8	1	2
815	2005	2	20	7	4	11	0	179.559680159698	0.959454747797627	20.7952851711027	5.78944150393289	3.29717521843595	1.76353253458835	2
815	2005	2	20	8	4	11	4	70.6522046554843	0.959454747797627	20.4951489361702	4.1111386044787	7.43810572091793	1.49241738992787	2
815	2005	2	20	9	4	11	0	61.6192425935816	0.959454747797627	20.0225327510917	4.92839862032876	8	1	2
816	2005	2	21	4	4	11	0	73.4810905044683	0.959454747797627	20.9745070422535	8.74670305308643	0	1	2
816	2005	2	21	5	4	11	0	26.0575463636021	0.959454747797627	20.5610208816705	8	0	1	2
816	2005	2	21	6	4	11	0	26.5288990326495	0.959454747797627	20.0617831325301	7.05261959248304	0.96145688663197	1	2
816	2005	2	21	7	4	11	0	161.215500166826	0.959454747797627	20.8460836501901	6.83184771218259	0	1	2
816	2005	2	21	8	4	11	0	50.3854170554601	0.959454747797627	20.6221276595745	7.18117934194741	0.52821348870248	1	2
816	2005	2	21	9	4	11	0	66.6451114827183	0.959454747797627	20.3449781659389	6.78092525898408	1.28262145111226	1	2
819	2005	3	19	2	4	11	0	27.1828001679762	0.959454747797627	20.160350877193	9.71939128290756	1	1.71939128290755	1
819	2005	3	19	3	4	11	0	27.6951523548274	0.959454747797627	19.3825101214575	8.87733495852213	1	1	1
819	2005	3	19	4	4	11	0	142.633887991605	0.959454747797627	20.3230985915493	7.22179352375201	1.07358282170887	0.841054072312607	1
819	2005	3	19	5	4	11	0	56.1241920641505	0.959454747797627	20.1370765661253	6.68827182896703	1.81282284121479	1.4064114206074	1
819	2005	3	19	6	4	11	0	54.9412922411641	0.959454747797627	19.7190361445783	8.7258303982677	0.992360091459471	1	1
820	2005	3	27	10	4	11	1	128.395850898459	0.959454747797627	19.4394893617021	6.41739674344659	0	0.46884543039037	1
820	2005	3	27	11	4	11	1	132.176293793194	0.959454747797627	19.6755168661589	7.19552805801989	0.351231648653052	1.00169744594557	1
820	2005	3	27	12	4	11	0	73.4317874607024	0.959454747797627	19.2041587901701	8.04578411830198	4.42529535636949	1.53900450837176	1
820	2005	3	27	7	4	11	0	59.2735952775356	0.959454747797627	20.1779467680608	5.72925252100304	0	0	1
820	2005	3	27	8	4	11	1	48.8192374216913	0.959454747797627	20.5220425531915	7.43288942535409	0	0	1
820	2005	3	27	9	4	11	0	28.311286765868	0.959454747797627	20.2052401746725	5.63083206073872	0	0	1
822	2006	1	7	1	4	11	0	196.398827499611	0.959454747797627	20.1418671799808	7.46388096750257	7.59281003556509	2.55472223199051	1.24168278579204
822	2006	1	7	2	4	11	0	89.6536231419697	0.959454747797627	19.2901754385965	6.82075394724237	7.38005899283916	2.48236091122856	1.29589638902999
822	2006	1	7	3	4	11	0	55.2099627970283	0.959454747797627	18.5876923076923	6.50536268248765	3.07637966447375	2	1.50536268248765
824	2006	1	16	4	4	11	3	73.5730986974784	0.959454747797627	22.0892957746479	6.88048366163684	0	1	1
824	2006	1	16	5	4	11	1	26.9777978112696	0.959454747797627	21.2188399071926	6.15472566117548	0	1	1
824	2006	1	16	6	4	11	3	26.7458776189513	0.959454747797627	20.3305060240964	7	0	1	1
824	2006	1	16	7	4	11	2	85.1546275058799	0.959454747797627	21.7306463878327	5.87303888004636	0	1	1
824	2006	1	16	8	4	11	1	20.6994341077519	0.959454747797627	20.7787234042553	5	0	1	1
824	2006	1	16	9	4	11	0	34.2182669871965	0.959454747797627	20.265327510917	5.39514118990121	0	1	1
825	2006	1	19	10	4	11	3	60.0435631078601	0.959454747797627	22.735829787234	6.03419787887678	1	1	2
825	2006	1	19	11	4	11	3	65.4580151141105	0.959454747797627	21.2314689880305	5.96199575121055	1	1	2
825	2006	1	19	12	4	11	0	3.19384290140939	0.959454747797627	20.2972400756144	7	1	1	2
825	2006	1	19	7	4	11	0	58.8678251135508	0.959454747797627	22.8433460076046	7.31188268985288	1	1	2
825	2006	1	19	8	4	11	1	51.1327338081099	0.959454747797627	21.8782978723404	8	1	1	2
825	2006	1	19	9	4	11	0	60.6287255761825	0.959454747797627	21.404192139738	4.31517027467626	3.23938238389536	1	2
826	2006	1	21	10	4	11	4	81.288075333405	0.959454747797627	24.1501276595745	1.22813107419694	0.228131074196937	1	1
826	2006	1	21	11	4	11	0	67.1386299504178	0.959454747797627	21.5951686615887	6.6019765239143	3.54539803271735	1	1
826	2006	1	21	12	4	11	0	38.7758507943168	0.959454747797627	20.5667296786389	6.4482566728695	5.30146675561074	1	1
826	2006	1	21	13	4	11	3	77.9190370069347	0.959454747797627	23.5609820585458	2.17145189130776	0	1	1
826	2006	1	21	14	4	11	0	62.6489614332171	0.959454747797627	20.7900341296928	5.7259742214044	2.49026713451492	1	1
826	2006	1	21	15	4	11	0	35.5071136702026	0.959454747797627	20.0717845117845	6.49989423510416	5.74994711755208	1	1
827	2006	1	28	1	4	11	0	59.252346368811	0.959454747797627	19.2371400966184	8.17510164489684	7.95422863959414	0	1
827	2006	1	28	2	4	11	0	26.8756902255448	0.959454747797627	18.9150877192982	5.97478606382163	6	0	1
827	2006	1	28	3	4	11	0	27.6374354393993	0.959454747797627	18.8905263157895	4	6	0	1
827	2006	1	28	4	4	11	0	142.378866384856	0.959454747797627	17.8624516129032	8.91427725470485	7.26658820420399	0	1
827	2006	1	28	5	4	11	0	55.7807306873788	0.959454747797627	19.8475174013921	7.49494355238479	7.93120228138482	0	1
827	2006	1	28	6	4	11	0	54.5771763864573	0.959454747797627	19.2278554216867	6.20454155112179	7.20843594325662	0	1
828	2006	2	10	4	4	11	0	72.9125922512888	0.959454747797627	19.7474647887324	5.7847758140882	8	2	2.07075747053976
828	2006	2	10	5	4	11	0	25.4940577171074	0.959454747797627	20.1426450116009	5.5101195580004	8	2	3
828	2006	2	10	6	4	11	0	26.6432853967094	0.959454747797627	19.74900243309	4	8	2	3
828	2006	2	10	7	4	11	0	168.622842426686	0.959454747797627	19.3721673003802	6.46593991847622	6.93464899122677	1.41688495133246	3
828	2006	2	10	8	4	11	2	70.1238158098053	0.959454747797627	19.5909787234043	5.77077616908068	7.96316492343603	1.30358262490182	3
828	2006	2	10	9	4	11	0	67.684907792752	0.959454747797627	19.2455895196507	5.05503139375911	5.95915897420752	1	3
829	2006	2	11	10	4	11	0	44.6436495671216	0.959454747797627	18.8910638297872	8.30195120507733	0	1	2
829	2006	2	11	11	4	11	0	132.168409336396	0.959454747797627	19.1070729053319	5.58244404125968	2.28010165724324	1	2
829	2006	2	11	12	4	11	0	73.9957006902419	0.959454747797627	18.8390926275992	1.93601769655921	5.46184872407575	1	2
829	2006	2	11	7	4	11	0	58.791890745718	0.959454747797627	19.6518631178707	7.37102222906777	1.77343938343437	1	2
829	2006	2	11	8	4	11	0	40.8538191124752	0.959454747797627	19.6505531914894	6.47077453599623	5.99131635123114	1	2
829	2006	2	11	9	4	11	0	28.3269981765082	0.959454747797627	19.3119650655022	4	7.02731352831574	1	2
831	2006	2	15	10	4	11	0	82.2552499756201	0.959454747797627	19.4500425531915	8.0715029166991	1.77522824894555	1	2
831	2006	2	15	11	4	11	0	66.3018068490556	0.959454747797627	19.6704678998912	6.46228893692283	0.924577873845654	1	2
831	2006	2	15	12	4	11	0	38.8392974903466	0.959454747797627	19.446427221172	6	1.37354777802794	1	2
831	2006	2	15	13	4	11	0	124.012264269542	0.959454747797627	18.6774315391879	6.77006998084492	0.936235781655762	1.39924160067866	2
831	2006	2	15	14	4	11	0	116.36769807833	0.959454747797627	19.2460978384528	5.64813630808434	1.93275748170212	1.91509214276217	2
831	2006	2	15	15	4	11	0	71.3582279648383	0.959454747797627	18.9353535353535	5.17250657255546	3.92262522652278	1.64423777382668	2
832	2006	2	18	1	4	11	1	114.923761922351	0.959454747797627	20.6628296438884	3.866259117132	5.18390668673672	1	1
832	2006	2	18	2	4	11	0	67.6268703572441	0.959454747797627	20.4691228070175	2.94687407667589	4.39838514304125	1	1
832	2006	2	18	3	4	11	0	75.2343562462714	0.959454747797627	19.8314170040486	3.1578948014766	4.18530290772871	1	1
832	2006	2	18	4	4	11	0	71.2732173146015	0.959454747797627	19.9661971830986	6.18328930742768	3	1	1
832	2006	2	18	5	4	11	0	27.5763643005836	0.959454747797627	19.4113225058005	6.37608165305065	3	1	1
832	2006	2	18	6	4	11	0	28.068326045321	0.959454747797627	19.3246265060241	6.48589928769781	5.57050356151095	1	1
833	2006	2	23	4	4	11	1	119.246457799517	0.959454747797627	20.6460563380282	7.05090757945929	0	1	1
833	2006	2	23	5	4	11	0	53.6005372695151	0.959454747797627	20.7488631090487	7.44859139607578	0	1	1
833	2006	2	23	6	4	11	0	54.0530785668251	0.959454747797627	20.3208674698795	7.1678605639341	0	1	1
835	2006	3	8	12	4	11	0	34.3172720458603	0.959454747797627	19.6142911153119	3	0	2	2
835	2006	3	8	7	4	11	1	136.842147545991	0.959454747797627	20.3333840304183	4.87550478355586	0.447654395374828	1.1945987054391	1
835	2006	3	8	8	4	11	3	76.3285130714842	0.959454747797627	20.3327659574468	4.32867648962166	2.19595779489805	1.63863457738237	1
835	2006	3	8	9	4	11	1	61.0895023906462	0.959454747797627	20.0815720524017	4	5.48610760908749	1.46344203194076	1
836	2006	3	9	10	4	11	0	150.856443569143	0.959454747797627	19.9445106382979	3.78996493239182	0.613515008977058	0.618820278626215	2
836	2006	3	9	11	4	11	6	133.273396167044	0.959454747797627	20.065331882481	5.72982998128347	1.83538888170019	1	2
836	2006	3	9	12	4	11	0	77.6678849978904	0.959454747797627	20.0918714555766	5.64141112693064	1.16405190666359	1	2
836	2006	3	9	13	4	11	0	60.268599840959	0.959454747797627	19.041850802644	5.19116752580457	0	0	2
836	2006	3	9	14	4	11	0	52.6478990518807	0.959454747797627	19.6239817974972	8.89348336609005	0	0	2
836	2006	3	9	15	4	11	0	35.6240400876263	0.959454747797627	19.8056565656566	8.45440727278491	0	0.590077994708395	2
837	2006	3	17	1	4	11	0	59.4336178968412	0.959454747797627	19.8471676300578	3.13863190029097	4.56931595014549	0	1
837	2006	3	17	2	4	11	0	26.9718418845534	0.959454747797627	19.8708771929825	6	6	0	1
837	2006	3	17	3	4	11	0	27.5993365999582	0.959454747797627	20.0273684210526	2.03973094092574	4.13051395133796	0	1
837	2006	3	17	4	4	11	0	141.658518596369	0.959454747797627	19.6267255075022	5.30615642075306	8	0	1
837	2006	3	17	5	4	11	4	52.170011894989	0.959454747797627	20.3520185614849	3.53771665281762	7.68358157295849	0	1
837	2006	3	17	6	4	11	0	54.7559788572797	0.959454747797627	19.9133493975904	3.33065745686125	6.34760666814797	0	1
838	2006	3	18	4	4	11	0	73.5219777933879	0.959454747797627	20.1539436619718	5.37693122929511	5.73841262422937	0	1
838	2006	3	18	5	4	11	0	30.9704506860832	0.959454747797627	20.3917401392111	6	2	0	1
838	2006	3	18	6	4	11	0	26.6877749817233	0.959454747797627	20.0309397590361	5.95367210056562	2.06949184915158	0	1
838	2006	3	18	7	4	11	0	163.133867518572	0.959454747797627	19.8698098859316	4.63240773605952	4.06301880778103	0	1
838	2006	3	18	8	4	11	0	48.5235410365788	0.959454747797627	20.2057872340426	4	3.44422707534814	0	1
838	2006	3	18	9	4	11	0	66.8684695198087	0.959454747797627	19.9575545851528	4.25933635990036	2.79239927228767	0	1
84	2000	1	9	10	4	1	0	50.3647659507606	0.761791728280418	18.7337275607181	3.76975713804907	0	0	0
84	2000	1	9	11	4	1	0	66.0614503990326	0.761791728280418	18.8487051142546	2.71252462331456	0	0	0
84	2000	1	9	12	4	1	1	35.9290276004527	0.761791728280418	18.895652173913	2	0	0	0
84	2000	1	9	7	4	1	1	134.042714308809	0.761791728280418	19.4456710775047	6.16734204018781	0.774774194797159	0.538186165840002	0
84	2000	1	9	8	4	1	3	77.5202220077011	0.761791728280418	19.3608510638298	4.98712443541052	0	0.841765242880646	0
84	2000	1	9	9	4	1	3	49.5570714465309	0.761791728280418	19.5711790393013	3.68558526199051	0	1	0
841	2007	1	8	1	4	11	0	68.6656271953608	0.959454747797627	21.0191722810395	7.62077359044293	0.0959063705324659	1	1
841	2007	1	8	2	4	11	0	30.1506538050016	0.959454747797627	20.7231578947368	4	2.55410489620645	1	1
841	2007	1	8	3	4	11	0	27.7028473961803	0.959454747797627	20.2268825910931	4	0	1	1
841	2007	1	8	4	4	11	0	100.778390402394	0.959454747797627	20.680985915493	6.82381140126586	2.04755075332495	1	1
841	2007	1	8	5	4	11	0	55.1476853378499	0.959454747797627	20.4359164733179	6.61157294416992	6.76820520182412	1	1
841	2007	1	8	6	4	11	1	50.4272788081915	0.959454747797627	19.8682409638554	5.07750666595372	4.69055465535185	1	1
842	2007	1	9	7	4	11	0	78.4367303358558	0.959454747797627	20.2889733840304	6.45164483403643	0	1	1
843	2007	1	12	4	4	3	0	73.0401533855409	0.861678885161754	20.3964788732394	7.59061750406288	1.70469124796856	2	2.39731900960672
843	2007	1	12	5	4	3	0	25.540174190965	0.861678885161754	20.1355916473318	7.87316978390208	5.24057859659695	2	3
843	2007	1	12	6	4	3	0	26.8278808847712	0.861678885161754	19.6191807228916	8	0	2	3
844	2007	1	19	7	4	11	1	134.029250562031	0.959454747797627	20.8495817490494	4.64844237659549	2.16377285946895	1	2
844	2007	1	19	8	4	11	4	80.7843904819989	0.959454747797627	20.6922553191489	4.30496676090153	2.34249850451919	1	2
844	2007	1	19	9	4	11	0	57.9265482188921	0.959454747797627	20.7285589519651	4.48371870426915	1.9674374085383	1	2
845	2007	1	23	11	4	11	0	22.9467729980684	0.959454747797627	20.3780195865071	7.21021377596809	1	1	1
845	2007	1	23	12	4	11	0	40.0679562255798	0.959454747797627	19.9554631379962	3.06665899745594	2.2493987865943	1	1
845	2007	1	23	13	4	11	0	59.3697541056954	0.959454747797627	19.7726534466478	5	0	1	1
845	2007	1	23	14	4	11	1	52.6862275929545	0.959454747797627	19.7000682593857	4.18605347975986	0.550078349400722	1	1
845	2007	1	23	15	4	11	0	36.3087766616975	0.959454747797627	19.4280134680135	5.65751952755883	3.82643523050009	1	1
846	2007	1	25	10	4	3	3	147.014094512981	0.861678885161754	21.5902978723404	2.72908004582568	0.0341301525892635	0.431423068249786	1.90775719110306
846	2007	1	25	11	4	3	2	132.752769922828	0.861678885161754	20.893710554951	3.53446439790318	0.500665858266454	1	1.50066585826645
846	2007	1	25	12	4	3	0	77.9813654894588	0.861678885161754	20.2219281663516	6.64590066283806	1.83262034539981	0.540109975980868	1.96283276246432
847	2007	1	29	4	4	11	0	73.2079072094474	0.959454747797627	21.3783098591549	7.69538315288553	0	2	1
847	2007	1	29	5	4	11	0	25.508272735011	0.959454747797627	21.0644083526682	4.4151556922369	0	2.51978637838	1
847	2007	1	29	6	4	11	1	25.2601866089594	0.959454747797627	20.6543614457831	4	0	3	1
847	2007	1	29	7	4	11	0	129.02323468846	0.959454747797627	20.9072243346008	7.88131909694218	0	2.33287323590841	1
847	2007	1	29	8	4	11	5	48.3637627801015	0.959454747797627	20.9142127659574	5.84817192296623	0	2.4461080009382	1
847	2007	1	29	9	4	11	1	62.045588473319	0.959454747797627	20.6450655021834	4.81641366979709	0.95622140349579	2.29892375156295	1
848	2007	1	30	1	4	11	0	59.3099103067914	0.959454747797627	22.263291626564	6.81303104336375	0	1	1
848	2007	1	30	2	4	11	0	26.9315672145132	0.959454747797627	21.7252631578947	6	0	1	1
848	2007	1	30	3	4	11	0	27.5902375984534	0.959454747797627	21.1340890688259	5.62927793796655	0	1	1
848	2007	1	30	4	4	11	0	71.03409033198	0.959454747797627	21.7632394366197	7.83412503855319	0	1	1
848	2007	1	30	5	4	11	0	27.5970847150109	0.959454747797627	21.4820417633411	7.43671092534967	0	1	1
848	2007	1	30	6	4	11	0	27.3084173321019	0.959454747797627	21.096578313253	6.56212089091687	2.81060445458437	1	1
849	2007	2	2	7	4	3	1	57.2997479436687	0.861678885161754	21.9060076045627	9.04771292510034	0	1	1
849	2007	2	2	8	4	3	1	49.2634616104851	0.861678885161754	21.9215319148936	3.31928929393272	0	1	1
849	2007	2	2	9	4	3	0	26.61138759489	0.861678885161754	21.6749344978166	2	0	1	1
85	2000	1	9	10	10	2	0	98.980955411512	0.797406312427711	18.7337275607181	7.97856914394583	0.150653360232424	0	0
85	2000	1	9	11	10	2	0	127.554834095737	0.797406312427711	18.8487051142546	4.82686133210737	0.523694197465904	0	0
85	2000	1	9	12	10	2	0	50.4877384537496	0.797406312427711	18.895652173913	3.65718164222169	0.557829397802487	0	0
85	2000	1	9	13	10	2	0	53.0122786294844	0.797406312427711	18.2204287045666	2	0	0	0
85	2000	1	9	14	10	2	0	45.2788070608856	0.797406312427711	18.2618885096701	2	0	0	0
85	2000	1	9	15	10	2	0	35.8056787656481	0.797406312427711	18.5076094276094	2.70332150044942	0	0	0
850	2007	2	4	10	4	3	3	124.294380132537	0.861678885161754	21.5259574468085	4.36895371665098	0	2	1
850	2007	2	4	11	4	3	0	136.168233247338	0.861678885161754	21.5255277475517	6.65037695735085	0	2	1
850	2007	2	4	12	4	3	0	76.1460864159611	0.861678885161754	20.9798865784499	5.63015511133257	0	2	1
851	2007	2	15	10	4	3	0	82.2788947123456	0.861678885161754	20.1896170212766	6.32024145535068	0	2	1
851	2007	2	15	11	4	3	0	67.2313718425118	0.861678885161754	20.6283786724701	4.73960560758195	0.384499239876793	2	1
851	2007	2	15	12	4	3	3	38.3330321961898	0.861678885161754	20.8111153119093	3.29992590418275	1.7995554250965	2	1
851	2007	2	15	13	4	3	0	99.851464912208	0.861678885161754	19.2051746931067	7.92976037790294	0	1.75016381201705	1
851	2007	2	15	14	4	3	1	109.481065304809	0.861678885161754	19.9760182025028	4.41844624008638	0	1.39367498151123	1
851	2007	2	15	15	4	3	2	64.7741422209729	0.861678885161754	20.1480134680135	3	0	1	1
852	2007	2	16	1	4	3	0	31.4552337978791	0.861678885161754	22.4992107795958	4.39204108440808	0.161793827586299	2	1
852	2007	2	16	4	4	3	0	71.1734179475585	0.861678885161754	21.9129577464789	5.21758626294011	2.16012307702034	1	1
852	2007	2	16	5	4	3	0	28.1929901925041	0.861678885161754	22.5311368909513	6.29033221309547	0.354833893452266	1	1
852	2007	2	16	6	4	3	0	52.797885045762	0.861678885161754	22.0619759036145	6.17773035506235	2.22420760525381	1	1
853	2007	2	22	1	4	3	0	114.754557692067	0.861678885161754	23.0020019249278	5.31271742707132	6.37888432375335	1.41982964815869	1
853	2007	2	22	2	4	3	0	53.6942136824464	0.861678885161754	22.8508771929825	5.34215789874989	8	1.49151239893802	1
853	2007	2	22	3	4	3	0	56.3693937134662	0.861678885161754	21.9791093117409	4.68898039367761	8	1.64565477912151	1
855	2007	3	3	10	4	3	1	61.0611522860434	0.861678885161754	20.6115744680851	4.00953611074696	3.33737403678447	3	1
855	2007	3	3	11	4	3	0	36.9563295076773	0.861678885161754	20.6567573449402	8.21653479131165	6.36839497131362	2.18419748565681	1
856	2007	3	7	7	4	3	0	78.1933066171774	0.861678885161754	20.3466159695817	6.82219326007305	5.3556134798539	2	1
856	2007	3	7	8	4	3	0	27.4162553796795	0.861678885161754	21.0687659574468	6	5.52599810889703	2	1
856	2007	3	7	9	4	3	0	31.4316997287047	0.861678885161754	21.0810480349345	5.40092217676697	4.59907782323303	2	1
857	2007	3	8	4	4	3	0	116.373380922603	0.861678885161754	21.177323943662	9.26885347789312	6.68115501127376	2.22351528857079	1
857	2007	3	8	5	4	3	0	60.8471356368777	0.861678885161754	21.9178654292343	7.50548968066518	6.73732643772081	1.57034927198763	1
857	2007	3	8	6	4	3	0	58.2800942630338	0.861678885161754	21.3795662650602	6.65409123021386	3.35683456938747	1.18767204559065	1
857	2007	3	8	7	4	3	0	57.1765846309537	0.861678885161754	20.7431178707224	8.42052740928298	5.21026370464149	1	1
857	2007	3	8	8	4	3	0	21.6514308295421	0.861678885161754	21.3022978723404	7.25187392434581	7.46931778865735	1	1
857	2007	3	8	9	4	3	0	34.2628148347917	0.861678885161754	21.3416593886463	7.54285278258795	5.0857055651759	1	1
858	2007	3	9	7	4	3	0	60.6223848924129	0.861678885161754	20.825247148289	3.41216817111097	0	1	1
859	2007	3	19	7	4	3	1	138.441824334579	0.861678885161754	20.0597718631179	2.90293203703985	2.11517255161891	1	1
859	2007	3	19	8	4	3	9	78.6005662138677	0.861678885161754	21.0289361702128	2	2.93202038323656	1	1
859	2007	3	19	9	4	3	0	55.1485141163606	0.861678885161754	21.2675982532751	2	4.78875265679828	1	1
86	2000	1	10	1	10	2	0	113.724596319048	0.797406312427711	21.3296669838249	7.00512008322196	3.80821379970879	0.173263766996004	0
86	2000	1	10	2	10	2	0	52.8101259131813	0.797406312427711	20.7943859649123	4.91864110123046	3.98440155058691	0	0
86	2000	1	10	3	10	2	1	54.8938590837726	0.797406312427711	20.6735222672065	5.54466088371278	4	0	0
86	2000	1	10	4	10	2	1	68.6156784131804	0.797406312427711	20.720384951881	3.852723874352	0.852723874352001	0	0
86	2000	1	10	5	10	2	2	25.3739265893521	0.797406312427711	20.7789327146172	3.08731562508505	0	0	0
86	2000	1	10	6	10	2	0	27.324996293554	0.797406312427711	20.6929156626506	4	0	0	0
861	2007	3	21	10	4	11	0	112.477588769059	0.959454747797627	19.7499574468085	4.75547731684273	1.8667840247359	1	1
861	2007	3	21	11	4	11	0	20.8853581580142	0.959454747797627	20.3978672470076	5.32976533365369	1.00535199951947	1	1
862	2007	3	26	10	4	11	0	73.2844991580997	0.959454747797627	19.4493617021277	7.92069718143619	0	1	1
862	2007	3	26	11	4	11	0	25.1104996983722	0.959454747797627	20.1880739934712	10	0	1	1
863	2007	3	30	10	4	11	0	81.9235008112166	0.959454747797627	18.7662978723404	5.01561375411032	4.00940360946393	1	3
863	2007	3	30	11	4	11	0	66.8357868292728	0.959454747797627	19.4295103373232	7.7101825486536	5.87865711967348	1	3
863	2007	3	30	12	4	11	0	38.5984916462936	0.959454747797627	19.5063137996219	7.76436329904029	7.76436329904029	1	3
865	2007	3	33	10	4	3	0	68.1874420790166	0.861678885161754	19.0691063829787	8.85587922060807	1.8918327785747	0	2.56256888148872
865	2007	3	33	11	4	3	0	66.0121230405011	0.861678885161754	19.7695321001088	9.13524327514598	0.385945219552056	0	2
865	2007	3	33	12	4	3	0	39.5806604130166	0.861678885161754	19.9237051039698	8.68256805442635	1	0	2
865	2007	3	33	14	4	3	0	5.45875868533565	0.861678885161754	19.2551990898749	10	2	0	2
865	2007	3	33	15	4	3	0	35.2448337196146	0.861678885161754	19.3032996632997	7.45919774465973	2	0	2
866	2008	1	4	1	5	3	0	66.450805376507	0.894063439563907	21.1573051010587	4.28855993578423	0	2.08581127352455	1
866	2008	1	4	2	5	3	0	53.9961839885445	0.894063439563907	20.1852631578947	4.49334433478501	0	2.50665566521499	1
866	2008	1	4	3	5	3	0	30.236333909023	0.894063439563907	19.5026720647773	3.6184255374266	0	2.90046144792362	1
866	2008	1	4	4	5	3	0	69.1906224792262	0.894063439563907	21.1439436619718	3.59831049760791	0	2	1
866	2008	1	4	5	5	3	0	27.5603396477228	0.894063439563907	20.5840371229698	3	0	2	1
866	2008	1	4	6	5	3	0	17.0187178959102	0.894063439563907	19.8986987951807	3	0	2	1
87	2000	1	10	4	4	1	0	144.472717024829	0.761791728280418	20.720384951881	6.64859122320374	1.90846456197784	1	0
87	2000	1	10	5	4	1	0	54.031131557343	0.761791728280418	20.7789327146172	4.64223515669494	2.03661383553738	1	0
87	2000	1	10	6	4	1	0	53.9336367111535	0.761791728280418	20.6929156626506	4.3121486758319	2.00623688070716	1	0
87	2000	1	10	7	4	1	2	31.9284086909419	0.761791728280418	19.8851417769376	3.98329293329425	0	1	0
87	2000	1	10	8	4	1	5	24.4472193366341	0.761791728280418	19.7431489361702	2.5402303844342	0	1	0
87	2000	1	10	9	4	1	4	35.5815898829015	0.761791728280418	20.0997379912664	2.68978911504318	0.384634271646678	1	0
870	2008	1	9	4	5	11	0	143.975152955742	1	22.0656338028169	5.23246034694095	0	1.38146407252165	1
870	2008	1	9	5	5	11	0	53.291356901039	1	21.7946171693735	5.5491274538054	0	1.48207686518124	1.12998370849144
870	2008	1	9	6	5	11	0	54.3846192360487	1	20.9658795180723	6.48098103612802	0	1.49366034537601	1.49366034537601
870	2008	1	9	7	5	11	0	82.6046479990285	1	21.5098098859316	5.57934679887698	0	0	1
870	2008	1	9	8	5	11	1	20.8063218855383	1	21.2195744680851	4	0	0	1
870	2008	1	9	9	5	11	0	33.9637343966035	1	20.831615720524	4	0	0	1
872	2008	1	10	10	5	3	4	58.5624262626792	0.894063439563907	21.0047659574468	3	2.27708353598565	0.722916464014347	1
872	2008	1	10	11	5	3	17	71.8007530742048	0.894063439563907	21.0176713819369	3.86739915087563	2.64308331042248	0	1.16344238542047
872	2008	1	10	12	5	3	0	34.8251960563703	0.894063439563907	20.6405293005671	8	1.87940408730773	0.120595912692272	2
872	2008	1	10	7	5	3	2	135.487469162581	0.894063439563907	21.5148288973384	4.11599195030186	3.80576777103305	1	1.33893549768159
872	2008	1	10	8	5	3	10	81.3946723273681	0.894063439563907	21.1899574468085	4.20106871386329	6.25288788143691	1	1.65675241523177
872	2008	1	10	9	5	3	0	60.70137510107	0.894063439563907	20.821135371179	3.29594648796986	6.9449105869957	1	1.46482691046582
874	2008	1	12	13	5	11	0	59.2082236621768	1	18.9518035882908	6.55169656309472	3.53039873804799	1	2
876	2008	1	26	1	5	11	0	60.0855897465524	1	21.3277767083734	2.59676543788009	0	0	1
876	2008	1	26	2	5	11	0	27.006318240355	1	21.4863157894737	1	0.620042828658759	0	1
876	2008	1	26	3	5	11	0	27.7234647412648	1	20.8461538461538	1	5.31497295614225	0	1
876	2008	1	26	4	5	11	0	140.773789716446	1	20.8971830985916	6.22130998259111	0.879770868673446	0.620470210497367	1
876	2008	1	26	5	5	11	3	54.2586205676648	1	21.0922505800464	4.39858327792644	2.5035982809416	0.490503103965454	1
876	2008	1	26	6	5	11	0	53.8648388974269	1	20.7025542168675	3.63119012340414	1.24135820915509	0.134928579367505	1
878	2008	1	27	10	5	11	0	152.537347904133	1	19.7902978723404	4.58999731630694	0.319933536076374	0.289784460770465	1.95845889023279
878	2008	1	27	11	5	11	0	132.997013872661	1	19.8578019586507	3	2.39177003732375	0	1.67274479565199
878	2008	1	27	12	5	11	0	80.122635782545	1	19.7325519848771	3.93914412774663	2.31894970883068	0	1.51902354486805
878	2008	1	27	13	5	11	0	59.95340392959	1	18.7026628895184	4.60019831317281	2.19990084341359	0	2
878	2008	1	27	14	5	11	0	52.7010076294638	1	18.9756086461888	3	3.04890866265622	0	2
878	2008	1	27	15	5	11	0	32.7688278255929	1	19.4026936026936	5.21473670892053	6	0	2
880	2008	1	28	4	5	11	0	73.0598124984771	1	21.1171830985915	6	0	0	3
880	2008	1	28	5	5	11	0	25.8458766530538	1	21.4801856148492	5.37883346763094	1.24233306473813	0	3
880	2008	1	28	6	5	11	0	26.8775926290668	1	21.1513253012048	5	2	0	3
880	2008	1	28	7	5	11	0	81.8877174764431	1	20.637566539924	7.25289276273914	0	0	3
880	2008	1	28	8	5	11	0	21.4230417902994	1	20.9125106382979	5	0.960978322879923	0	3
880	2008	1	28	9	5	11	0	34.4088117284562	1	20.8144978165939	5	1	0	3
882	2008	2	16	10	5	11	0	211.056222451442	1	18.947914893617	5.42996608532041	0	0.547215588754495	1
882	2008	2	16	11	5	11	0	79.7686441262678	1	19.7011099020675	7.2975715682618	0	1.08513877255817	1
882	2008	2	16	13	5	11	1	74.6721232865646	1	17.9020585457979	4.3141003531386	0	1	1
882	2008	2	16	14	5	11	0	26.5641348271711	1	18.922457337884	8.11400882846794	0	1	1
882	2008	2	16	7	5	11	0	58.6321462857677	1	19.8433460076046	7.90269396388308	0	0	1
882	2008	2	16	8	5	11	0	0.89478665024642	1	20.5285106382979	9	0	0	1
884	2008	2	17	10	5	11	0	14.8686615464791	1	19.5777021276596	3.00579664261273	3.17153949904306	0	2
884	2008	2	17	11	5	11	8	198.771711579983	1	20.3245701849837	3.29951887774835	3.92683928897356	0	2
884	2008	2	17	12	5	11	6	110.459998764116	1	20.4130812854442	2.97601537465971	5.03603647589439	0	2
884	2008	2	17	13	5	11	2	5.67768116436007	1	18.9847403210576	4	6	0	2
884	2008	2	17	14	5	11	4	65.3537803591508	1	19.6987940841866	5.26244065953173	6	0	2
884	2008	2	17	15	5	11	7	34.997753470701	1	19.9381818181818	3.88462440721347	5.15447376793121	0	2
884	2008	2	17	7	5	11	0	9.22561229898957	1	20.4278326996198	4	3	0	2
884	2008	2	17	8	5	11	3	49.9836718542122	1	20.9431489361702	3.96863136705364	3	0	2
884	2008	2	17	9	5	11	0	30.0851944811264	1	20.9902183406114	2.62531195450699	3.37468804549301	0	2
886	2008	2	18	13	5	11	0	119.386182021545	1	19.4803024574669	0.55717812405217	1.5045444060548	0	1.5045444060548
886	2008	2	18	14	5	11	0	99.488158102371	1	20.317133105802	1.2496914557275	1.77628694279571	0	1.6240572848092
886	2008	2	18	15	5	11	5	66.6451747606588	1	20.2193939393939	4.09586658238508	2.08780267130605	0	2
888	2008	2	24	4	5	3	0	143.939346092562	0.894063439563907	19.1229577464789	3.45481931670976	5.24665064002447	0	2
888	2008	2	24	5	5	3	0	53.5707967921589	0.894063439563907	19.4748027842227	4.53813497890751	6.74950761562476	0	2
888	2008	2	24	6	5	3	0	53.7012926548843	0.894063439563907	19.3693493975904	3.91765388780161	6.96447760088626	0	2
888	2008	2	24	7	5	3	0	82.001528954229	0.894063439563907	18.8104942965779	4.74313814512144	3.19909058795677	0	2
888	2008	2	24	8	5	3	0	21.5042935841055	0.894063439563907	19.1188085106383	5	4.74924963244052	0	2
888	2008	2	24	9	5	3	0	32.920674136976	0.894063439563907	18.9923144104804	5.06003551923838	6.5534151137633	0	2
89	2000	2	1	7	10	1	0	52.2298753449378	0.750290485211593	21.1176559546314	3.77856921239783	6.63054208940683	0	1
89	2000	2	1	8	10	1	5	55.3485091686621	0.750290485211593	21.1562553191489	3.75791476338052	5.93950969161804	0	1
89	2000	2	1	9	10	1	0	21.1919097610477	0.750290485211593	20.3355458515284	6.868363686671	4	0	1
890	2008	2	26	1	5	3	0	113.139054130114	0.894063439563907	19.9994225216554	4.44186479549563	2.10518567678458	0.827263014842507	1.58636849257875
890	2008	2	26	2	5	3	0	53.6904730484725	0.894063439563907	20.4063157894737	4.60369071909483	3.00345349633814	0.986541614912598	1.5067291925437
890	2008	2	26	3	5	3	0	55.3632147012899	0.894063439563907	20.2981376518219	4.69787323740476	3.22059217236406	0.71429521573807	1.64285239213097
890	2008	2	26	4	5	3	0	48.6791199925168	0.894063439563907	19.3621126760563	5.21275088654012	1.57335305160867	2.72281829618681	1
890	2008	2	26	5	5	3	0	26.3676479350275	0.894063439563907	20.1010672853828	4	4	2	1
890	2008	2	26	6	5	3	0	27.3526396348599	0.894063439563907	19.9873734939759	3.44125679137245	5.11748641725509	1.04037590409763	1
892	2008	3	1	10	5	3	0	57.5733114925409	0.894063439563907	18.8382978723404	2.83459246345694	0	2	0
892	2008	3	1	11	5	3	1	66.0744190830899	0.894063439563907	19.7693579978237	4	0	2	0
892	2008	3	1	12	5	3	0	33.1528643502277	0.894063439563907	19.9113043478261	4	0	2	0
892	2008	3	1	7	5	3	0	135.874663737733	0.894063439563907	19.6730038022814	4.20706499076315	0	1.56799627184234	0
892	2008	3	1	8	5	3	2	75.1046868156462	0.894063439563907	20.6789787234043	4.10903752519294	0	1.63079240486169	0
892	2008	3	1	9	5	3	0	60.6783556057667	0.894063439563907	20.8242794759825	5.70703033005312	0	2.4284777371832	0
893	2008	3	2	10	5	3	0	152.824433204159	0.894063439563907	19.4444255319149	1.8119247607955	0	0	0
893	2008	3	2	11	5	3	3	98.3003781839397	0.894063439563907	20.0679434167573	6.59552482409163	0.108340496603721	0.503135223462311	0.503135223462311
893	2008	3	2	12	5	3	0	38.3811259152814	0.894063439563907	20.3928166351607	5.45096201493222	0	1	1
893	2008	3	2	13	5	3	0	59.1672717189921	0.894063439563907	18.5873843248347	0.887337288547527	0	1	0
893	2008	3	2	14	5	3	0	52.2090363888201	0.894063439563907	19.0933788395904	1.3030484300644	0	1	0
893	2008	3	2	15	5	3	0	35.1528835871464	0.894063439563907	19.5915151515152	6.10288199706709	1.05946889258137	1	0.529734446290687
894	2008	3	3	1	5	3	0	59.3096850290968	0.894063439563907	21.2972858517806	4	0	0.82865528529803	1.82865528529803
894	2008	3	3	2	5	3	0	26.9424347498878	0.894063439563907	21.8410526315789	1.52372010484364	0	1	2
894	2008	3	3	3	5	3	0	27.8518138653834	0.894063439563907	21.8320647773279	1	0	1	2
894	2008	3	3	4	5	3	0	141.075564589746	0.894063439563907	20.7953521126761	1.46048112746472	0	0.461578749705813	1.45508638879532
894	2008	3	3	5	5	3	0	54.204774497138	0.894063439563907	21.5473781902552	2.46673327727863	0	1.07936822291521	1.56400105618393
894	2008	3	3	6	5	3	0	54.5312945498132	0.894063439563907	21.6640963855422	2.62755669587691	0	1.49642226268177	2
895	2008	3	4	4	5	3	0	72.3238104258701	0.894063439563907	20.9938028169014	3.00137547159459	0	0	1
895	2008	3	4	5	5	3	0	28.134341767595	0.894063439563907	21.7682598607889	2.04240376596054	0	0	1.82315393902152
895	2008	3	4	6	5	3	0	26.5883905035603	0.894063439563907	21.8213975903614	3.30102590351573	0	0	2
895	2008	3	4	7	5	3	0	159.99949210659	0.894063439563907	20.8074524714829	1.78042208729141	0	0	1.20308992952774
895	2008	3	4	8	5	3	6	50.0168175094512	0.894063439563907	21.2805106382979	4.38358451324361	0	0	1.42992678168773
895	2008	3	4	9	5	3	1	65.2233016650912	0.894063439563907	21.4656768558952	4.6618524070983	0	0	1.4998371599885
896	2008	3	5	10	5	3	1	58.6799120742617	0.894063439563907	20.2141276595745	4.55846630482573	0	1	1
896	2008	3	5	11	5	3	10	63.9903978275669	0.894063439563907	20.6936670293798	1.06289507675134	0	1	1
896	2008	3	5	12	5	3	1	33.7354632018931	0.894063439563907	20.9962192816635	2	0	1	1
896	2008	3	5	7	5	3	0	58.2983538910022	0.894063439563907	20.8936882129278	0.126459715390389	0	1	1
896	2008	3	5	8	5	3	5	50.7886534722804	0.894063439563907	21.4139574468085	2.76532066663423	0	1	1
896	2008	3	5	9	5	3	0	27.8411144401833	0.894063439563907	21.5959825327511	3	0	1	1
897	2008	3	6	10	5	3	0	82.0243191617229	0.894063439563907	20.680170212766	3.14563059713942	0	1	1
897	2008	3	6	11	5	3	0	65.7470517917958	0.894063439563907	21.1048966267682	0.530239426439851	0	1	1
897	2008	3	6	12	5	3	1	37.0821847780131	0.894063439563907	21.4453686200378	5.20162063585693	0	1	1
897	2008	3	6	13	5	3	2	139.824212262388	0.894063439563907	20.7098394711992	0.360870159393235	0	0.586015643884107	1
897	2008	3	6	14	5	3	3	106.440253363254	0.894063439563907	20.8333560864619	1.00797903364329	0	0.85914032399868	1
897	2008	3	6	15	5	3	4	65.2496973726885	0.894063439563907	20.9878787878788	5.81240170891505	0	1.00022560745657	1
898	2008	3	7	1	5	3	0	112.289557607718	0.894063439563907	21.1589990375361	4.55302308033103	0	2.5023296846272	1.8477608341872
898	2008	3	7	2	5	3	0	53.4545824310018	0.894063439563907	21.5982456140351	3.70838990468062	0	2	2.80318089165945
898	2008	3	7	3	5	3	0	55.5260416853725	0.894063439563907	21.6387044534413	4.66764957674086	0	2	3
898	2008	3	7	4	5	3	0	69.4017414599577	0.894063439563907	21.05	2.93911240268689	0	3	0.68294799184045
898	2008	3	7	5	5	3	0	27.9172425941139	0.894063439563907	21.9082134570766	3	0	3	1.86151837465902
898	2008	3	7	6	5	3	0	26.564305000536	0.894063439563907	21.9786987951807	3.17155415402704	0	2.82844584597295	2
899	2008	3	23	10	5	3	0	60.5888625054127	0.894063439563907	19.1388936170213	1.63455103796981	1.53176318428766	2.49523078425177	0
899	2008	3	23	11	5	3	5	65.9120556645472	0.894063439563907	19.6243307943417	5.11297697966271	4.51965091992847	3	1.77176991538153
899	2008	3	23	12	5	3	0	34.6442384623637	0.894063439563907	19.9687712665406	6.07045353926172	1	3	2
899	2008	3	23	7	5	3	0	136.182507369881	0.894063439563907	19.8714828897338	2.42656405570773	3.10798553205883	3	2
899	2008	3	23	8	5	3	1	75.6165263787517	0.894063439563907	20.2742127659574	2.64316045241343	2.93555706592859	3	2
899	2008	3	23	9	5	3	2	60.554580939179	0.894063439563907	20.3603493449782	2.4593067088728	2	3	2
90	2000	2	25	7	4	1	0	141.015124233381	0.761791728280418	20.8740276035132	6.73533240726199	1.67513652522893	0.745360189469095	1
90	2000	2	25	8	4	1	0	26.7088795328528	0.761791728280418	20.5005405405405	7.02038036717713	3.97961963282287	2	0.020380367177131
90	2000	2	25	9	4	1	0	32.7501440515059	0.761791728280418	20.0259681093394	6.85683176096673	5.64214003119161	2	0
900	2009	1	6	1	5	11	0	113.218605062431	1	20.8845813282002	7.26962547548421	4.36246353657482	0.586495165518474	1
900	2009	1	6	2	5	11	0	53.8409819719375	1	20.599298245614	7.40941015058936	6.01903896568521	0.504759741421303	1
900	2009	1	6	3	5	11	0	55.2567190313762	1	20.5206477732794	6.22126899209401	3.53984361923349	0.496580442830844	1
900	2009	1	6	4	5	11	0	69.709633573613	1	20.5414084507042	4.27170295494367	4.2352609956429	1	1
900	2009	1	6	5	5	11	0	28.9022588063209	1	20.3702088167053	5.9673170806531	7.95097562097965	1	1
900	2009	1	6	6	5	11	0	29.2014146416664	1	20.3721445783133	6	8	1	1
902	2009	1	11	4	5	11	0	145.395985684093	1	21.0805633802817	5.41405892422564	1.11434841633947	0.155969446498341	1
902	2009	1	11	5	5	11	1	53.6163028359502	1	20.7841299303944	2.85351493850927	0.74681949119778	0.522980883834638	1
902	2009	1	11	6	5	11	2	53.435342541574	1	20.6852048192771	2.39979546309423	0.994795095000082	0.502602452499959	1
902	2009	1	11	7	5	11	0	81.323703234183	1	20.531711026616	6.39652491646561	2.12295110663466	0	1
902	2009	1	11	8	5	11	0	20.307629590021	1	20.2595744680851	3.63814689323664	4	0	1
902	2009	1	11	9	5	11	0	34.1623450556835	1	20.3180786026201	3	4	0	1
904	2009	1	18	10	5	11	0	60.6420168821158	1	20.6365957446809	4.83310648227592	0	1	1
904	2009	1	18	11	5	11	0	65.8401476619528	1	20.537845484222	6.45277411502071	0	1	1
904	2009	1	18	12	5	11	0	34.3403056325926	1	20.1629489603025	7.75784274612991	0	1	1
904	2009	1	18	7	5	11	0	136.333066816356	1	21.1399239543726	4.90263302053759	0	0	1
904	2009	1	18	8	5	11	9	77.9793393542189	1	20.8645106382979	4.75832027238083	0	0	1
904	2009	1	18	9	5	11	0	60.8375339255526	1	20.7802620087336	5.53105825323962	0	0	1
906	2009	1	19	10	5	11	0	81.3201430167435	1	20.6325106382979	7.92799964978953	0	0	2
906	2009	1	19	11	5	11	0	69.2240636572775	1	20.552992383025	4.29181764703929	0	0	2
906	2009	1	19	12	5	11	0	38.8163085392758	1	20.1838185255199	5.72929770551889	0	0	2
906	2009	1	19	13	5	11	6	58.8761270608505	1	19.8971482530689	1.74270703371981	0	0	1
906	2009	1	19	14	5	11	8	51.9585388835188	1	20.281638225256	3.20734284989895	0	0	1.20734284989895
906	2009	1	19	15	5	11	0	33.9622181538995	1	20.0203367003367	4.8187358869507	0	0	2
908	2009	1	21	1	5	11	0	59.3570071346248	1	21.7298556304139	0.820120235786731	0.648665359051146	1	1
908	2009	1	21	2	5	11	0	26.909778029204	1	20.9052631578947	4.0253508501752	5.33887058053954	1	1
908	2009	1	21	3	5	11	0	27.5882254866345	1	20.5656680161943	7.6072279784121	6.81171616293501	1	1
908	2009	1	21	4	5	11	2	139.857710119162	1	21.3350704225352	1.66512672194097	0.951134761426184	1	1.27616011105566
908	2009	1	21	5	5	11	0	57.9375249932953	1	20.6686774941995	3.95623458575683	4.8294275045483	1	1.48279780285178
908	2009	1	21	6	5	11	0	56.8886587150401	1	20.3690602409639	7.92847402996566	5.77616846980211	0.929798650246785	1.35147385001279
91	2000	2	25	10	10	2	0	70.7014659034671	0.797406312427711	20.809696969697	3.81264938819224	0	0	2
910	2009	1	24	4	5	3	0	72.571633792914	0.894063439563907	21.9364788732394	2.53521871966442	1.85216360665841	3	2
910	2009	1	24	5	5	3	0	24.9660207847684	0.894063439563907	21.4400928074246	1	2.11295733783711	3	2
910	2009	1	24	6	5	3	0	27.0211373429163	0.894063439563907	21.0106024096386	1	2	3	2
910	2009	1	24	7	5	3	0	160.294303660643	0.894063439563907	21.5787072243346	2.35477612456161	0.294835546391441	3	3
910	2009	1	24	8	5	3	4	45.3142932347586	0.894063439563907	21.1392340425532	1.43687549035085	1.39217492562919	3	3
910	2009	1	24	9	5	3	0	68.176872700926	0.894063439563907	20.8347598253275	1	1.51703599958765	3	3
912	2009	1	27	10	5	11	0	60.2787115390715	1	21.9382127659574	5.41385812785747	0	0.0887687508732824	1
912	2009	1	27	11	5	11	10	59.8826997041999	1	21.5145593035909	1.48549279334121	0	1	1
912	2009	1	27	12	5	11	2	31.3032878279821	1	20.8909640831758	2.97042567373427	0.0295743262657269	0.985212836867137	1
912	2009	1	27	7	5	11	1	60.0071002236522	1	22.3604562737643	4.68944598637516	0	0	1
912	2009	1	27	8	5	11	13	50.6143041266499	1	22.2234893617021	1.62175587454935	0	0	1.24096486084601
912	2009	1	27	9	5	11	0	27.9778541874607	1	21.7720524017467	3.19256425297058	0	0	1.23214170067196
914	2009	1	28	13	5	11	6	127.165104301019	1	22.6192634560906	1.71001392465732	5.33992430474259	0.632268541740961	1
914	2009	1	28	14	5	11	4	112.129594758692	1	22.4602957906712	4.61133549023117	6.42743779585711	1	1
914	2009	1	28	15	5	11	0	62.9891251282673	1	22.1614814814815	7.30429204776786	6.81405588267026	1	1
916	2009	2	17	1	5	3	0	113.110564256604	0.894063439563907	22.3552261790183	6.70675662239087	3.21675585596306	3	1
916	2009	2	17	2	5	3	0	55.925549182523	0.894063439563907	22.1315789473684	6.48642696358875	0.863518993741625	3	1
916	2009	2	17	3	5	3	0	55.4348128646455	0.894063439563907	21.5311740890688	6.14174159696737	1.50221752041325	3	1
916	2009	2	17	4	5	3	0	69.650093130423	0.894063439563907	21.737323943662	5.16351014034543	3.8446591244857	3	1
916	2009	2	17	5	5	3	0	27.8633515231563	0.894063439563907	21.7838515081206	7.72580371907632	1.34058542976173	3	1
916	2009	2	17	6	5	3	0	27.0547048847179	0.894063439563907	21.4131084337349	8.41176504413951	3	3	1
918	2009	2	18	10	5	3	7	142.018492019815	0.894063439563907	20.3741276595745	0.854461820588732	5.92191545367189	1.49542631096639	1
918	2009	2	18	11	5	3	0	64.5264565459915	0.894063439563907	21.1073340587595	3.82290742186414	0.856942795425364	2.05954209154123	1
918	2009	2	18	13	5	3	0	117.571701517254	0.894063439563907	20.0291973559962	3.06253271007177	0	2	1.49708107539945
918	2009	2	18	14	5	3	3	97.7019940930997	0.894063439563907	20.6637087599545	4.14497084099741	0	2.45240094920299	1.62205355022378
918	2009	2	18	15	5	3	1	66.6836913288001	0.894063439563907	20.5601346801347	6.30019237633281	0	2.46304754940064	2
92	2000	2	28	1	10	2	0	47.3060013346876	0.797406312427711	22.8972407231208	5.53476508645641	2.53476508645641	2	1
920	2009	2	22	4	5	3	0	138.118961561924	0.894063439563907	21.2694366197183	3.05118218548448	0.0107678941322435	2	0
920	2009	2	22	5	5	3	0	51.4580486687239	0.894063439563907	21.3599071925754	3	1.25537942416736	2	0
920	2009	2	22	6	5	3	0	53.6067335179577	0.894063439563907	20.9897831325301	3.52819954604575	2	2	0
920	2009	2	22	7	5	3	0	80.8906907057029	0.894063439563907	21.0164258555133	3.15946377228399	0	1	0
920	2009	2	22	8	5	3	1	21.4081483547229	0.894063439563907	21.0902127659574	1.12019289696688	0	1	0
920	2009	2	22	9	5	3	1	33.0366369396767	0.894063439563907	20.6524017467249	2.06151524592033	0.123030491840666	1.06151524592033	0
922	2009	2	25	10	5	3	4	60.7224205207714	0.894063439563907	21.0939574468085	3.63486572936404	1	1	1
922	2009	2	25	11	5	3	0	64.8941156511187	0.894063439563907	21.3233949945593	6.2536110720825	1	1	1
922	2009	2	25	12	5	3	0	10.5395973459433	0.894063439563907	21.210359168242	9.7552958858749	2.7552958858749	1	1
922	2009	2	25	7	5	3	3	133.621152555607	0.894063439563907	21.8342205323194	3.92097185859766	0	1	1
922	2009	2	25	8	5	3	0	78.9340700721593	0.894063439563907	22.0015319148936	6.7415700058542	0.171669497794249	1	1
922	2009	2	25	9	5	3	0	28.4121198966168	0.894063439563907	21.5439301310044	10	3	1	1
924	2009	2	26	10	5	3	3	83.0975912568059	0.894063439563907	21.1974468085106	1.95438672061816	0	2.38824167337376	0
924	2009	2	26	11	5	3	2	27.5929064544696	0.894063439563907	21.356648531012	4	0	3	0
924	2009	2	26	13	5	3	1	70.0919332620451	0.894063439563907	20.0509537299339	2.86004161486015	0	2	0
924	2009	2	26	14	5	3	2	10.743168423433	0.894063439563907	20.7357906712173	3	0	2	0
925	2009	3	11	1	5	3	0	59.6740194857274	0.894063439563907	22.1092974013474	3.45564716430818	2.15167837653128	3	1
925	2009	3	11	2	5	3	0	26.9436316478516	0.894063439563907	21.0856140350877	1.06285931886582	7.93714068113418	3	1
925	2009	3	11	3	5	3	0	27.2159469183913	0.894063439563907	20.5112550607287	1	8	3	1
925	2009	3	11	4	5	3	0	140.212107050039	0.894063439563907	21.5570422535211	4.0554834728771	3.62936420830051	3	1
925	2009	3	11	5	5	3	0	54.0684348745204	0.894063439563907	21.3877494199536	3.51688442077994	6.5681062828916	3	1
925	2009	3	11	6	5	3	0	52.1083220200694	0.894063439563907	20.8274698795181	3.94742684508498	8	3	1
926	2009	3	12	4	5	3	0	72.6156639155388	0.894063439563907	21.3457746478873	2.82106026646564	0	1	1
926	2009	3	12	5	5	3	0	23.3814355308634	0.894063439563907	21.126403712297	0	0	1	1
926	2009	3	12	6	5	3	0	22.7529566392255	0.894063439563907	20.5622168674699	0	0	1	1
926	2009	3	12	7	5	3	0	160.500370272381	0.894063439563907	20.9866159695817	0.877970792153277	0.141772803722154	2.21933042434829	1
926	2009	3	12	8	5	3	1	48.5019368208406	0.894063439563907	20.9870638297872	1.65050030163257	1.6631814805944	3	1
926	2009	3	12	9	5	3	1	64.374833084145	0.894063439563907	20.7320524017467	2	4.05853278717569	3	1
927	2009	3	13	10	5	3	1	133.663098037264	0.894063439563907	20.284085106383	1.9619600771971	4.83311689066377	1.93776843644759	3
927	2009	3	13	11	5	3	3	132.818932126667	0.894063439563907	20.6167138193689	2.76074889170451	7.91692176458127	2.0995915214771	3
927	2009	3	13	12	5	3	4	67.937461229633	0.894063439563907	20.3646880907372	3.74198528251159	8	2.49657209377922	3
927	2009	3	13	7	5	3	0	60.6593557593387	0.894063439563907	20.9662357414449	1.1273208372512	4.97705534458643	2	2
927	2009	3	13	8	5	3	0	49.4648202859212	0.894063439563907	21.0170212765957	4.44170303124327	7.87549154732702	2	2.46986379925882
927	2009	3	13	9	5	3	0	26.8843428805864	0.894063439563907	20.6957205240175	6.47542668121011	8	2	3
928	2009	3	17	10	5	3	0	81.9508642095612	0.894063439563907	20.144170212766	4.5329691106364	0	1	1.75212300454149
928	2009	3	17	11	5	3	0	51.9362391501318	0.894063439563907	20.3607834602829	7.97208994168797	0	1.57396799741833	2
928	2009	3	17	13	5	3	1	73.762190486674	0.894063439563907	19.5602266288952	4.04617934799343	0	2	2
928	2009	3	17	14	5	3	10	32.0272978834817	0.894063439563907	20.0826848691695	5.79268067319705	0.196716782158915	2	2
929	2009	3	19	1	5	3	0	112.617367795749	0.894063439563907	21.4828488931665	1.29775581554829	0.840103949901577	3	1.5534634483874
929	2009	3	19	2	5	3	0	53.3879564969659	0.894063439563907	21.1364912280702	0	2.28596700324581	3	1.50571693224323
929	2009	3	19	3	5	3	0	54.7655799383977	0.894063439563907	20.6437246963563	1.06125286546051	1.12227200580893	3	1.49962737060957
929	2009	3	19	4	5	3	0	69.2273519781803	0.894063439563907	21.0547887323944	0.4570482811359	2.33786151568449	3	1
929	2009	3	19	5	5	3	0	27.5664811298039	0.894063439563907	21.0863109048724	0	2.07370984945957	3	1
929	2009	3	19	6	5	3	0	30.7317521585418	0.894063439563907	20.7345542168675	0	2.52183280192445	3	1
93	2000	2	28	8	4	1	0	2.15345207358875	0.761791728280418	22.9291914893617	5	0	1	1
93	2000	2	28	9	4	1	0	19.7743404025605	0.761791728280418	22.5944104803493	6.48157016631956	0	1.3184880732231	1
930	2009	3	20	11	5	3	0	18.3781371104446	0.894063439563907	20.2100108813928	8	4	3	2
930	2009	3	20	13	5	3	5	60.9938911590103	0.894063439563907	19.3765061378659	2.48463758689961	2.6460965596517	3	2
930	2009	3	20	14	5	3	6	63.7049766499566	0.894063439563907	19.9700113765643	5.47781707263052	2.36606992591959	3	2
932	2009	3	24	4	5	3	0	149.278871469357	0.894063439563907	20.7697183098592	3.33944114330106	6.14627866156937	1.57052605191934	2
932	2009	3	24	5	5	3	0	54.8118557804471	0.894063439563907	20.495313225058	3	7	1.97623796424666	2
932	2009	3	24	6	5	3	0	57.4102399762723	0.894063439563907	20.0783614457831	4.03674466959518	7	2.0672368630566	2
932	2009	3	24	7	5	3	0	75.7112975488815	0.894063439563907	20.467680608365	3.39978516927343	4.76301874091906	1	2
933	2009	3	27	10	5	3	0	60.7500059976892	0.894063439563907	20.4102127659574	7.74915994441623	0	3	2
933	2009	3	27	11	5	3	0	66.1781603692378	0.894063439563907	20.6675516866159	4.6308702984637	2.27058713802892	3	2
933	2009	3	27	12	5	3	0	33.5167772207803	0.894063439563907	20.5147069943289	2.80105263104779	2.39789473790441	3	2
933	2009	3	27	7	5	3	0	51.5306427361111	0.894063439563907	20.9596958174905	6.65735300291143	0.00876978210766605	3	2
933	2009	3	27	8	5	3	0	75.1356634488315	0.894063439563907	21.011914893617	3.92719375342603	2.7604241693397	3	2
933	2009	3	27	9	5	3	0	60.8151386927972	0.894063439563907	20.8536244541485	2.75126548655519	1.77496831211304	3	2
934	2009	3	28	10	5	3	0	151.977321513784	0.894063439563907	20.5405957446809	2.36102476331417	0	2	2
934	2009	3	28	11	5	3	0	133.445068279413	0.894063439563907	20.7082916213275	3.80454961082531	0	2	2
934	2009	3	28	12	5	3	0	79.3538024711263	0.894063439563907	20.5721739130435	7.82506383386933	0	2	2
934	2009	3	28	13	5	3	0	58.973904723241	0.894063439563907	19.8034749763928	1.79807395722281	0	2	2
934	2009	3	28	14	5	3	5	49.9141755449235	0.894063439563907	20.3442548350398	2.0866109423877	0	2	2
934	2009	3	28	15	5	3	0	32.5318159584158	0.894063439563907	20.4575084175084	6.63429271075178	0	2	2
935	2009	3	31	13	5	3	12	131.770794642564	0.894063439563907	20.8650047214353	3.46956715879169	0.847814337703389	1.7633380108883	1
935	2009	3	31	14	5	3	0	107.30382501993	0.894063439563907	20.7687372013652	3.20997373040775	3.208919853104	2	1
935	2009	3	31	15	5	3	0	63.0812412407904	0.894063439563907	20.656835016835	4.93650157206673	4.33969082469119	2	1
94	2000	2	29	1	10	2	0	114.529591865116	0.797406312427711	22.9646812559467	5.48516681204808	1	1	0
94	2000	2	29	2	10	2	0	53.7024337137015	0.797406312427711	22.3414035087719	8.18282278913491	1	1	0
94	2000	2	29	3	10	2	0	55.2244301510788	0.797406312427711	22.0208906882591	9.03518331309246	1	1	0
94	2000	2	29	4	10	2	0	69.6490772195132	0.797406312427711	22.9031321084864	5.15187733394471	1	1	0
94	2000	2	29	5	10	2	0	27.6967710789105	0.797406312427711	22.4977262180974	5.86608348145725	1	1	0
94	2000	2	29	6	10	2	0	27.0728666621801	0.797406312427711	22.1803373493976	6.55159665002133	1	1	0
96	2000	3	1	4	10	2	3	140.883667374134	0.797406312427711	22.7008573928259	4.10381789233705	0	0	0
96	2000	3	1	5	10	2	0	53.7569682150906	0.797406312427711	22.1105336426914	5	0	0	0
96	2000	3	1	6	10	2	0	53.6520478756379	0.797406312427711	22.0168674698795	5.68970316063732	0	0	0
96	2000	3	1	7	10	2	3	87.5775537247269	0.797406312427711	22.769224952741	2.6859587761117	0	0	0
96	2000	3	1	8	10	2	0	21.4406116633121	0.797406312427711	22.3821276595745	3	0	0	0
96	2000	3	1	9	10	2	1	35.0244790522494	0.797406312427711	21.9219213973799	3	0	0	0
97	2000	3	1	10	4	1	3	125.852707660689	0.761791728280418	22.8501372756072	2	0	0	0.467406780648463
97	2000	3	1	11	4	1	13	138.898501885405	0.761791728280418	22.4512295973885	3.04879424410864	0	0	0.533039556049117
97	2000	3	1	12	4	1	1	71.4218698302297	0.761791728280418	21.5261247637051	4.89238385274277	0	0	0.202319810203617
