# Supplementary material for: Accounting for environmental and observer effects in estimating abundance of southern bluefin tuna from aerial survey data
Source: PLoS One. 2018 Nov 26;13(11):e0207790. doi: 10.1371/journal.pone.0207790 (PMC6257917; doi:10.1371/journal.pone.0207790)
Supplement: S1 Code — (R) [file pone.0207790.s008.r]

library(mgcv)
library(MASS)
library(splancs)


# Code to estimate relative observer differences in school biomass estimates for the BpS model
# --------------------------------------------------------------------------------------------
BpS.obs.analysis.f <- function( BpS.obs.dat) {
  Bratio=evalq(PilotBiomass/SpotterBiomass,BpS.obs.dat)
  obs.code=evalq(sort(unique(c(Pilot,Spotter))),BpS.obs.dat)
  for(i in obs.code) {
    assign(paste("Obs",i,sep=""), as.numeric(BpS.obs.dat$Pilot==i) - as.numeric(BpS.obs.dat$Spotter==i))
   }
  fmla <- as.formula(paste('log(Bratio) ~ ', paste(paste('Obs', obs.code[obs.code!=5], sep=''),
     collapse='+'),'-1'))
  #leave out Obs5 so that others will all be relative to observer 5
  fit=glm(fmla)
  obs.coef=exp(fit$coef)
  obs.coef[is.na(obs.coef)]=1
  obs.coef['Obs5']=1
  return(obs.coef)
}


# Code to estimate the relative observer pair efficiencies for the SpM model
# ---------------------------------------------------------------------------
SpM.obs.lkhd.f<- function( par, data) {
  n <- length(unique(c(data$Pilot,data$Spotter)))
  alpha <- exp(par[1:n])
  names(alpha)<- as.character(unique(sort(c(data$Pilot,data$Spotter))))
  theta <- alpha
  theta[c('6','9')] <- 0
  theta[names(theta)%not.in%c('6','9')] <- par[(n+1):(2*n-2)]
  sp <-  as.character(data$Spotter)
  pi <-  as.character(data$Pilot)
  prP.given.Pside <- alpha[pi]/(alpha[pi]+theta[sp]*alpha[sp])
  prS.given.Pside <- (theta[sp]*alpha[sp])/(alpha[pi]+theta[sp]*alpha[sp])
  prP.given.Sside <- (theta[pi]*alpha[pi])/(alpha[sp]+theta[pi]*alpha[pi])
  prS.given.Sside <- alpha[sp]/(alpha[sp]+theta[pi]*alpha[pi])
  prPside <- 1-exp(-(alpha[pi]+theta[sp]*alpha[sp]))
  prSside <- 1-exp(-(alpha[sp]+theta[pi]*alpha[pi]))
  d <- prSside+prPside
  prPside <- prPside/d
  prSside <- prSside/d
  prPsideP <- prP.given.Pside*prPside
  prPsideS <- prS.given.Pside*prPside
  prSsideP <- prP.given.Sside*prSside
  prSsideS <- prS.given.Sside*prSside
  negloglkhd <- -sum(data$N_SsideS*log(prSsideS+.0001) + data$N_SsideP*log(prSsideP+.0001) +
    data$N_PsideP*log(prPsideP+.0001) + data$N_PsideS*log(prPsideS+.0001))
  return(negloglkhd)
}

SpM.obs.analysis.f<- function(SpM.obs.dat)
{
  n <- length(unique(c(SpM.obs.dat$Pilot,SpM.obs.dat$Spotter)))
  init.par <- c(runif(n,-0.5,.5), runif(n-2,.2,.5))
  opt0 <- nlminb(init.par, SpM.obs.lkhd.f, lower=c( rep( -Inf, n), rep( 0.001, n-2)), upper=c( rep(Inf, n), rep( 1, n-2)),
        data=SpM.obs.dat)
  opt<- nlm(SpM.obs.lkhd.f, round(opt0$par,4),data=SpM.obs.dat,iterlim=10000, hessian=TRUE)
  par<- opt$est
  alpha <- exp(par[1:n])
  names(alpha)<- as.character(unique(sort(c(SpM.obs.dat$Pilot,SpM.obs.dat$Spotter))))
  theta <- alpha
  theta[c('6','9')] <- 0
  theta[names(theta)%not.in%c('6','9')] <- par[(n+1):(2*n-2)]
  print("alpha estimates")
  print(round(alpha,3))
  print("theta estimates")
  print(round(theta,3))
  pair <- unique(paste(SpM.obs.dat$Pilot,SpM.obs.dat$Spotter))
  pi <- unlist(lapply(strsplit(pair,split=" "),function(x) x[1]))
  sp <- unlist(lapply(strsplit(pair,split=" "),function(x) x[2]))
  pr.not.miss=0.5*(1-exp(-(alpha[sp]+theta[pi]*alpha[pi]))) +
      0.5*(1-exp(-(alpha[pi]+theta[sp]*alpha[sp])))
  obs.effect=(pr.not.miss)/max(pr.not.miss,na.rm=T)
  return(data.frame(Pilot=pi,Spotter=sp,AbsObsEffect=pr.not.miss,RelObsEffect=obs.effect))
}


# Code to fit the BpS and SpM models with:
# a) environmental variables as estimated covariates
# b) environmental variables as an offset (needed for variance calculations)
# --------------------------------------------------------------------------------
fit.BpS.f <- function(BpS.dat)
{   # Function to fit final BpS model

      # Set up random effect terms to be fitted using paraPen in gam
      Y.M <- model.matrix(~ factor(Year):factor(Month) - 1, data=BpS.dat)
      Y.A <- model.matrix(~ factor(Year):factor(Area) - 1, data=BpS.dat)
      M.A <- model.matrix(~ factor(Month):factor(Area) - 1, data=BpS.dat)
      Y.M.A <- model.matrix(~ factor(Year):factor(Month):factor(Area) - 1, data=BpS.dat)

      # Fit BpS model using GCV (scale=-1) and paraPen to fit random effects
      BpS.gam <- gam(Biomass ~ factor(Year) + factor(Month) + factor(Area) +
        Y.M + Y.A + M.A + Y.M.A + SST - 1,
        paraPen = list(Y.M=list(diag(ncol(Y.M))), Y.A=list(diag(ncol(Y.A))),
        M.A=list(diag(ncol(M.A))), Y.M.A=list(diag(ncol(Y.M.A)))),
        data=BpS.dat, family=Gamma(link='log'), scale=-1, control=gam.control(keepData=TRUE))

      # Re-fit with environmental covariates as offsets
      BpS.cov.names <- c('SST')
      x <- model.matrix(BpS.gam)
      x <- x[ , regexpr( paste(BpS.cov.names,collapse='|'), colnames(x))>0]
      cf <- coef(BpS.gam)
      cf <- cf[regexpr( paste(BpS.cov.names,collapse='|'), names(cf))>0 ]
      if(length(cf)==1) BpS.dat$BpS.offset.term <- x*cf
      else BpS.dat$BpS.offset.term <-  c(x %*% cf)
      BpS.gam.offset <- gam(Biomass ~  offset(BpS.offset.term) +  factor(Year) +
        factor(Month) + factor(Area) + Y.M + Y.A + M.A + Y.M.A - 1,
        paraPen = list(Y.M=list(diag(ncol(Y.M))), Y.A=list(diag(ncol(Y.A))),
        M.A=list(diag(ncol(M.A))), Y.M.A=list(diag(ncol(Y.M.A)))),
        data=BpS.dat, family=Gamma(link='log'), scale=-1, sp=BpS.gam$sp, control=gam.control(epsilon=0.00001))

     return(list(BpS.gam=BpS.gam, BpS.gam.offset=BpS.gam.offset))

}

fit.SpM.f<- function(SpM.dat)
{   # Function to fit final SpM model

     # Set up random effect terms to be fitted using paraPen in gam
      Y.M <- model.matrix(~ factor(Year):factor(Month) - 1, data=SpM.dat)
      Y.A <- model.matrix(~ factor(Year):factor(Area) - 1, data=SpM.dat)
      M.A <- model.matrix(~ factor(Month):factor(Area) - 1, data=SpM.dat)
      Y.M.A <- model.matrix(~ factor(Year):factor(Month):factor(Area) - 1, data=SpM.dat)

    # Fit SpM model using GCV (scale=-1) and paraPen to fit random effects
      SpM.gam <- gam(N_sightings ~ offset(log(as.numeric(Dist)) + log(ObsPairEffect)) + factor(Year) +
           factor(Month) + factor(Area) + Y.M + Y.A + M.A + Y.M.A  +
           AvgSST + AvgWindSpeed + AvgHaze + AvgSwell + AvgSeaShadow - 1,
           paraPen = list(Y.M=list(diag(ncol(Y.M))), Y.A=list(diag(ncol(Y.A))),
           M.A=list(diag(ncol(M.A))), Y.M.A=list(diag(ncol(Y.M.A)))),
           data = SpM.dat, family=tw(link="log"), scale=-1, control=gam.control(keepData=TRUE))

    # Re-fit with env covariates as an offset
      SpM.cov.names <- c('AvgSST','AvgWindSpeed','AvgHaze','AvgSwell','AvgSeaShadow')
      x <- model.matrix(SpM.gam)
      x <- x[ , regexpr( paste(SpM.cov.names,collapse='|'), colnames(x))>0]
      cf <- coef(SpM.gam)
      cf <- cf[regexpr( paste(SpM.cov.names,collapse='|'), names(cf))>0 ]
      SpM.dat$SpM.offset.term <-  c(x %*% cf)
      SpM.gam.offset <- gam(N_sightings ~ offset(log(as.numeric(Dist)) + log(ObsPairEffect) + SpM.offset.term) +
           factor(Year) + factor(Month) + factor(Area) + Y.M + Y.A + M.A + Y.M.A - 1,
           paraPen = list(Y.M=list(diag(ncol(Y.M))), Y.A=list(diag(ncol(Y.A))),
           M.A=list(diag(ncol(M.A))), Y.M.A=list(diag(ncol(Y.M.A)))),
           data = SpM.dat, family=tw(link="log"), scale=-1, sp=SpM.gam$sp)

      return(list(SpM.gam=SpM.gam, SpM.gam.offset=SpM.gam.offset))
}


# Code to create prediction dataframe:
# -------------------------------------
pred.f <- function(BpS.fits, SpM.fits, env.par)
{
  # Function to create prediction dataframe
  # env.par: WindSpeed, SST, Swell, Haze, SeaShadow

  if(missing(env.par)) env.par<- round(apply(SpM.fits$SpM.gam$data[,c('AvgSST','AvgWindSpeed','AvgSwell','AvgHaze',
    'AvgSeaShadow')],2,mean,na.rm=T),1)

  yr.vec=sort(unique(SpM.fits$SpM.gam$data$Year))
  pred.dat=expand.grid(Year=yr.vec,Month=1:3,Area=1:15)
  pred.dat$Strata <- evalq(paste(Year,Month,Area),pred.dat)
  pred.dat$LonBand=ceiling(pred.dat$Area/3)
  pred.dat$LatBand=((pred.dat$Area-1)%%3)+ 1
  pred.dat$Dist=100
  pred.dat$ObsPairEffect=.9
  pred.dat$SST=env.par[1]
  pred.dat$AvgSST=env.par[1]
  pred.dat$AvgWindSpeed=env.par[2]
  pred.dat$AvgSwell=env.par[3]
  pred.dat$AvgHaze=env.par[4]
  pred.dat$AvgSeaShadow=env.par[5]

  # Add column for relative size of each area (maximum being 1 for biggest area)
  prop.size=rep(NA,15)
  for(i in 1:15) prop.size[i]=areapl(SurveyAreas[[i]])
  prop.size=prop.size/sum(prop.size)
  pred.dat$AreaSize=rep(NA,nrow(pred.dat))
  for(i in 1:15) pred.dat$AreaSize[is.element(pred.dat$Area,i)]=prop.size[i]

  # Add columns with the raw BpS and SpM in each year/month/area strata
  tmp=evalq(tapply(Biomass,paste(Year,Month,Area),mean,na.rm=T),BpS.fits$BpS.gam$data[
      BpS.fits$BpS.gam$w>0,])
  pred.dat$BpS.raw=tmp[match(paste(pred.dat$Year,pred.dat$Month,pred.dat$Area),names(tmp))]
  tmp=evalq(tapply(N_sightings,paste(Year,Month,Area),sum,na.rm=T)/tapply(Dist,
      paste(Year,Month,Area),sum,na.rm=T), SpM.fits$SpM.gam$data[SpM.fits$SpM.gam$w>0,])
  pred.dat$SpM.raw=tmp[match(paste(pred.dat$Year,pred.dat$Month,pred.dat$Area),names(tmp))]

  # Predictions for BpS models
  pred.BpS.newdata=list(Year=pred.dat$Year, Month=pred.dat$Month, Area=pred.dat$Area,
      SST=pred.dat$SST,
      Y.M=model.matrix(~ factor(Year):factor(Month) - 1, data=pred.dat),
      Y.A=model.matrix(~ factor(Year):factor(Area) - 1, data=pred.dat),
      M.A=model.matrix(~ factor(Month):factor(Area) - 1, data=pred.dat),
      Y.M.A=model.matrix(~ factor(Year):factor(Month):factor(Area) - 1, data=pred.dat))
  is.BpS.env <- regexpr( '(Intercept|Year|Month|Area)', names(coef(BpS.fits$BpS.gam)))<0
  x <- predict(BpS.fits$BpS.gam,newdata=pred.BpS.newdata,type='lpmatrix')
  x <- x[ , is.BpS.env ]
  n.BpS <- ncol(x)
  BpS.cf <- coef(BpS.fits$BpS.gam)[is.BpS.env]
  if(sum(is.BpS.env)==1) pred.dat$BpS.offset.term <- x*BpS.cf
  else pred.dat$BpS.offset.term <- c(x %*% BpS.cf)
  pred.BpS.newdata$BpS.offset.term <- pred.dat$BpS.offset.term
  pred.BpS=predict(BpS.fits$BpS.gam,pred.BpS.newdata,type="response",se.fit=T)
  pred.BpS.offset=predict(BpS.fits$BpS.gam.offset,pred.BpS.newdata,type="response",se.fit=T)

  # Predictions for SpM models
  pred.SpM.newdata=list(Dist=pred.dat$Dist, Year=pred.dat$Year, Month=pred.dat$Month, Area=pred.dat$Area,
      AvgWindSpeed=pred.dat$AvgWindSpeed, AvgSST=pred.dat$AvgSST, AvgSwell=pred.dat$AvgSwell,
      AvgHaze=pred.dat$AvgHaze, AvgSeaShadow=pred.dat$AvgSeaShadow,
      ObsPairEffect=pred.dat$ObsPairEffect,
      Y.M=model.matrix(~ factor(Year):factor(Month) - 1, data=pred.dat),
      Y.A=model.matrix(~ factor(Year):factor(Area) - 1, data=pred.dat),
      M.A=model.matrix(~ factor(Month):factor(Area) - 1, data=pred.dat),
      Y.M.A=model.matrix(~ factor(Year):factor(Month):factor(Area) - 1, data=pred.dat))
  is.SpM.env <- regexpr( '(Intercept|Year|Month|Area)', names(coef(SpM.fits$SpM.gam)))<0
  x <- predict(SpM.fits$SpM.gam,newdata=pred.SpM.newdata,type='lpmatrix')
  x <- x[ , is.SpM.env]
  n.SpM <- ncol(x)
  SpM.cf <- coef(SpM.fits$SpM.gam)[is.SpM.env]
  if(sum(is.SpM.env)==1) pred.dat$SpM.offset.term <- x*SpM.cf
  else pred.dat$SpM.offset.term <- c(x %*% SpM.cf)
  pred.SpM.newdata$SpM.offset.term <- pred.dat$SpM.offset.term
  pred.SpM=predict(SpM.fits$SpM.gam,pred.SpM.newdata,type="response",se.fit=T)
  pred.SpM.offset=predict(SpM.fits$SpM.gam.offset,pred.SpM.newdata,type="response",se.fit=T)

  # Get final predictions and se's to include as columns in pred.dat
  pred.dat$BpS.offset.term
  pred.dat$BpS.hat=pred.BpS$fit
  pred.dat$BpS.hat.offset=pred.BpS.offset$fit
  pred.dat$BpS.se=pred.BpS$se
  pred.dat$BpS.se.offset=pred.BpS.offset$se
  pred.dat$SpM.hat=pred.SpM$fit
  pred.dat$SpM.hat.offset=pred.SpM.offset$fit
  pred.dat$SpM.se=pred.SpM$se
  pred.dat$SpM.se.offset=pred.SpM.offset$se

  # Calculate abundance estimate (A) for each strata in pred.dat
  pred.dat$A.hat=evalq(BpS.hat*SpM.hat*AreaSize, pred.dat)
  pred.dat$A.hat.offset=evalq(BpS.hat.offset*SpM.hat.offset*AreaSize, pred.dat)

  # Calculate variance estimate for A in each strata, conditional on the environmental
  # covariates (i.e. using the offset model)
  pred.dat$A.var=evalq(AreaSize^2*(BpS.se^2*SpM.hat^2 + SpM.se^2*BpS.hat^2 +
      SpM.se^2*BpS.se^2), pred.dat)
  pred.dat$A.var.offset=evalq(AreaSize^2*(BpS.se.offset^2*SpM.hat.offset^2 +
      SpM.se.offset^2*BpS.hat.offset^2 + SpM.se.offset^2*BpS.se.offset^2), pred.dat)

  return(pred.dat)
}


# Code to calculate index from prediction dataframe (without CVs)
# ---------------------------------------------------------------
calc.index.f<- function(pred.dat, check=F)
{
  est=evalq(tapply(A.hat,factor(Year,levels=min(Year):max(Year)),sum),pred.dat)
  ind = est/mean(est,na.rm=T)
  d= data.frame(Year=as.numeric(names(est)), Index=ind, Est=est)

  # Check that index calculated using offset model is the same:
  if(check) {
    est=evalq(tapply(A.hat.offset,factor(Year,levels=min(Year):max(Year)),sum),pred.dat)
    ind = est/mean(est,na.rm=T)
    d$Index.offset = ind
  }
  return(d)
}


# Code to calculate index from prediction dataframe, along with CVs
# ------------------------------------------------------------------
calc.cv.f<- function(BpS.gam, SpM.gam, pred.dat, eps=0.01)
{

  # 1) Calculate variance of index esimates due to uncertainty in environmental/
  #    observer coefficients
  # Calculate derivative of index with respect to each of the environmental coefficients
  is.BpS.env <- regexpr( '(Intercept|Year|Month|Area)', names(coef(BpS.gam)))<0
  is.SpM.env <- regexpr( '(Intercept|Year|Month|Area)', names(coef(SpM.gam)))<0
  env.coef <- c(coef(BpS.gam)[is.BpS.env], coef(SpM.gam)[is.SpM.env])
  dA.denv <- numderiv(calc.A.f, env.coef, pred.dat=pred.dat, BpS.gam=BpS.gam, SpM.gam=SpM.gam, eps=eps)
  # Get var-cov matrices for environmental coefficient estimates from the BpS and SpM gams
  # and put into a single matrix called V.env (as diagonal sub-matrices with zero off-diagonals)
  n<- length(env.coef)
  V.env<- matrix(0,n,n)
  v=vcov(BpS.gam)
  is.BpS.env <- regexpr( '(Intercept|Year|Month|Area)', colnames(v) )<0
  n.BpS <- sum(is.BpS.env)
  V.env[1:n.BpS, 1:n.BpS] <- v[is.BpS.env,is.BpS.env]
  v <- vcov(SpM.gam)
  is.SpM.env <- regexpr( '(Intercept|Year|Month|Area|Strata)', colnames(v) )<0
  V.env[(n.BpS+1):n,(n.BpS+1):n] <- v[is.SpM.env,is.SpM.env]
  V.A.env <- dA.denv %*% V.env %*% t(dA.denv)

  # 2) Calculate variance of index estimates given fixed environmental coefficients
  #    (i.e. using the models with the environmental coefs as offsets)
  # First get variance of annual abundance estimates using the offset models, A.os (not the index)
  # Note: the index calculated using abund ests from offset models will be same as those
  # from the fitted covariate models, but the variances will be slightly different and
  # we want the variances from the offset models
  A.offset <- evalq(tapply(A.hat.offset, Year, sum),pred.dat)
  V.A.offset <- diag(evalq(tapply(A.var.offset, Year, sum),pred.dat))

  # 3) Total variance of abundance index
  V.A <- V.A.offset + V.A.env

  # Now calculate var-cov for relative abundance index rather than absolute index, A:
  index.f <- function(A) { A/mean(A) }
  dind.dA <- numderiv(index.f, A.offset)
  V.index <- dind.dA %*% V.A %*% t(dind.dA)
  se.index<- sqrt(diag(V.index))
  A <- evalq(tapply(A.hat, Year, sum),pred.dat)
  index <- index.f(A)
  cv.index <- se.index/index

  # Assume a normal distribution for the log(index) to calculate a 90% confidence interval
  # (recall se(log(index)) ~= cv(index)
  ci.05 <- exp(qnorm(.05,log(index),cv.index))
  ci.95 <- exp(qnorm(.95,log(index),cv.index))

  x<- data.frame(Year=as.numeric(names(A)), Index=index, SE=se.index, CV=cv.index,
    CI.05=ci.05, CI.95=ci.95)
  # Add rows with NAs for years when survey was suspended
  y <- matrix(NA,max(x$Year)-min(x$Year)+1,ncol(x))
  y <- data.frame(y)
  names(y) <- names(x)
  y$Year<- min(x$Year):max(x$Year)
  y[y$Year %in% x$Year,]<- x

  return(list(index.cv=y, V.A.env=V.A.env, V.A.offset=V.A.offset))
}

calc.A.f <- function(env.coef, pred.dat, BpS.gam, SpM.gam)
{
   # env.coef is a vector with the coefficients from the BpS.glm, SpM.glm(in that order)
   print(env.coef)

   # Refit the BpS models using the inputted environmental effects as offsets
   x <- model.matrix(BpS.gam)
   x <- as.matrix(x[ , regexpr('(Intercept|Year|Month|Area)', colnames(x))<0 ])
   n.BpS <- ncol(x)
   BpS.cf <- env.coef[1:n.BpS]
   newdata<- BpS.gam$data
   if(length(BpS.cf)==1) newdata$BpS.offset.term <- c(x*BpS.cf)
   else newdata$BpS.offset.term <-  c(x %*% BpS.cf)
   rm(x)
   Y.M <- model.matrix(~ factor(Year):factor(Month) - 1, data=newdata)
   Y.A <- model.matrix(~ factor(Year):factor(Area) - 1, data=newdata)
   M.A <- model.matrix(~ factor(Month):factor(Area) - 1, data=newdata)
   Y.M.A <- model.matrix(~ factor(Year):factor(Month):factor(Area) - 1, data=newdata)
   BpS.refit <- gam(Biomass ~  offset(BpS.offset.term) +  factor(Year) +
        factor(Month) + factor(Area) + Y.M + Y.A + M.A + Y.M.A - 1,
        paraPen = list(Y.M=list(diag(ncol(Y.M))), Y.A=list(diag(ncol(Y.A))),
        M.A=list(diag(ncol(M.A))), Y.M.A=list(diag(ncol(Y.M.A)))),
        data=newdata, family=Gamma(link='log'), scale=-1, sp=BpS.gam$sp, control=gam.control(epsilon=0.00001))

   # Refit the SpM models using the inputted environmental/observer effects as offsets
   x <- model.matrix(SpM.gam)
   x <- as.matrix(x[ , regexpr('(Intercept|Year|Month|Area)', colnames(x))<0 ])
   n.SpM <- ncol(x)
   SpM.cf <- env.coef[(n.BpS+1):(n.BpS+n.SpM)]
   newdata<- SpM.gam$data
   if(length(SpM.cf)==1) newdata$SpM.offset.term <- c(x*SpM.cf)
   else newdata$SpM.offset.term <-  c(x %*% SpM.cf)
   rm(x)
   Y.M <- model.matrix(~ factor(Year):factor(Month) - 1, data=newdata)
   Y.A <- model.matrix(~ factor(Year):factor(Area) - 1, data=newdata)
   M.A <- model.matrix(~ factor(Month):factor(Area) - 1, data=newdata)
   Y.M.A <- model.matrix(~ factor(Year):factor(Month):factor(Area) - 1, data=newdata)
   SpM.refit <- gam(N_sightings ~ offset(log(as.numeric(Dist)) + SpM.offset.term) +
        factor(Year) + factor(Month) + factor(Area) + Y.M + Y.A + M.A + Y.M.A - 1,
        paraPen = list(Y.M=list(diag(ncol(Y.M))), Y.A=list(diag(ncol(Y.A))),
        M.A=list(diag(ncol(M.A))), Y.M.A=list(diag(ncol(Y.M.A)))),
        data = newdata, family=tw(link="log"), scale=-1, sp=SpM.gam$sp)

   # Predictions for refitted BpS and SpM offset models
   pred.newdata=as.list(pred.dat)
   pred.newdata$Y.M=model.matrix(~ factor(Year):factor(Month) - 1, data=pred.dat)
   pred.newdata$Y.A=model.matrix(~ factor(Year):factor(Area) - 1, data=pred.dat)
   pred.newdata$M.A=model.matrix(~ factor(Month):factor(Area) - 1, data=pred.dat)
   pred.newdata$Y.M.A=model.matrix(~ factor(Year):factor(Month):factor(Area) - 1, data=pred.dat)

   is.BpS.env <- regexpr( '(Intercept|Year|Month|Area)', names(coef(BpS.gam)))<0
   x <- predict(BpS.gam,newdata=pred.newdata,type='lpmatrix')
   x <- x[ , is.BpS.env ]
   if(sum(is.BpS.env)==1) pred.newdata$BpS.offset.term <- x*BpS.cf
   else pred.newdata$BpS.offset.term <- c(x %*% BpS.cf)

   is.SpM.env <- regexpr( '(Intercept|Year|Month|Area)', names(coef(SpM.gam)))<0
   x <- predict(SpM.gam,newdata=pred.newdata,type='lpmatrix')
   x <- x[ , is.SpM.env]
   if(sum(is.SpM.env)==1) pred.newdata$SpM.offset.term <- x*SpM.cf
   else pred.newdata$SpM.offset.term <- c(x %*% SpM.cf)

   pred.BpS.refit <- predict(BpS.refit,pred.newdata,type="response")
   pred.SpM.refit <- predict(SpM.refit,pred.newdata,type="response")

   # Calculate index:
   pred.dat$A.hat <- pred.BpS.refit*pred.SpM.refit*pred.dat$AreaSize
   A.by.year <- evalq(tapply(A.hat,Year,sum),pred.dat)
   #index <- A.by.year/mean(A.by.year)
   print(A.by.year)
   return(A.by.year)
}
