# Supplementary material for: Accounting for environmental and observer effects in estimating abundance of southern bluefin tuna from aerial survey data
Source: PLoS One. 2018 Nov 26;13(11):e0207790. doi: 10.1371/journal.pone.0207790 (PMC6257917; doi:10.1371/journal.pone.0207790)
Supplement: S2 Code — (R) [file pone.0207790.s009.r]

setwd( 'c:\\data\\aerial survey\\AS manuscript\\Submission PlosOne\\Reviews and revisions\\data and code for plosone')

# R code to run aerial survey analysis for Plos One
source('functions_for_analysis.r')

# Run analysis for BpS model to estimate relative observer effects (i.e., to calibrate school size estimates)
BpS.obs.dat <- read.csv('BpS_obs_data.csv')
BpS.obs.effect <- BpS.obs.analysis.f(BpS.obs.dat)


# - these are the values in Table 2 of the paper that get used to adjust the biomass estimates of each observer
#   before averaging across the 2 observers and, if there is more than one school in a sighting, summing across
#   schools to get an estimate of total biomass of each sighting

# Run analysis for SpM model to estimate observer pair effects (i.e., relative sighting efficiency of different observer pairs)
SpM.obs.dat <- read.csv('SpM_obs_data.csv')
SpM.obs.pair.effect <- SpM.obs.analysis.f(SpM.obs.dat)
# - these are the values in the ObsPairEffect column of the data in "SpM_GLMM_dat.csv"


# Fit the BpS and SpM GLMMs
BpS.dat<- read.csv('BpS_GLMM_data.csv')
BpS.fits <- fit.BpS.f(BpS.dat)
SpM.dat<- read.csv('SpM_GLMM_data.csv')
SpM.fits <- fit.SpM.f(SpM.dat)
save(BpS.fits, SpM.fits, file="model_fits.rda")

# GET PREDICTIONS AND CALCULATE INDEX (NO CVs):
pred.dat <- pred.f(BpS.fits, SpM.fits)
index.dat <- calc.index.f(pred.dat)


# CALCULATE INDEX WITH CVs
memory.limit(4095)
index.cv.dat <- calc.cv.f(BpS.fits$BpS.gam, SpM.fits$SpM.gam, pred.dat, eps=0.01)
